# Supplementary material for: A Glimpse on the Evolution of RNA Viruses: Implications and Lessons from SARS-CoV-2
Source: Viruses. 2022 Dec 20;15(1):1. doi: 10.3390/v15010001 (PMC9866536; doi:10.3390/v15010001)
Supplement: Supplementary file 1 [file viruses-15-00001-s001.zip]

Archive with 1 entries (1 files):
- viruses-2103086-supplementary.tsv
