# Supplementary material for: A Glimpse on the Evolution of RNA Viruses: Implications and Lessons from SARS-CoV-2
Source: Viruses. 2022 Dec 20;15(1):1. doi: 10.3390/v15010001 (PMC9866536; doi:10.3390/v15010001)
Supplement: Supplementary file 1 [file viruses-15-00001-s001.zip › viruses-2103086-supplementary.tsv]

strain	gisaid_epi_isl	genbank_accession	originating_lab	submitting_lab	author
hCoV-19/Wuhan/Hu-1/2019	EPI_ISL_402125	MN908947.3	National Institute for Communicable Disease Control and Prevention (ICDC) Chinese Center for Disease Control and Prevention (China CDC)	National Institute for Communicable Disease Control and Prevention (ICDC) Chinese Center for Disease Control and Prevention (China CDC)	Zhang et al (https://dx.doi.org/10.1038/s41586-020-2008-3)
hCoV-19/Iran/E041/2020	EPI_ISL_15755019		COVID-19 National Reference Laboratory, Pasteur Institute of Iran	COVID-19 National Reference Laboratory, Pasteur Institute of Iran	Mahsa Tavakoli et al
hCoV-19/Bahrain/BAH-16/2020	EPI_ISL_483557		Kingdom of Bahrein Ministry of Health	Erasmus Medical Center	Bas Oude Munnink et al
hCoV-19/Australia/QLD09/2020	EPI_ISL_414414		Pathology Queensland	Public Health Virology Laboratory	Bixing Huang et al
hCoV-19/Australia/NSW07/2020	EPI_ISL_413214		Centre for Infectious Diseases and Microbiology Laboratory Services	NSW Health Pathology - Institute of Clinical Pathology and Medical Research; Westmead Hospital; University of Sydney	Eden J-S et al (https://www.nature.com/articles/s41591-020-1000-7)
hCoV-19/Sweden/20-04631/2020	EPI_ISL_430847		HS mikrobiologi virus	The Public Health Agency of Sweden	Zhibing Yun et al
hCoV-19/Sweden/20-04851/2020	EPI_ISL_475546		Karolinska Universitetslaboratoriet	The Public Health Agency of Sweden	Oskar Karlsson Lindsjo et al
hCoV-19/Sweden/20-04852/2020	EPI_ISL_475547		Karolinska Universitetslaboratoriet	The Public Health Agency of Sweden	Oskar Karlsson Lindsjo et al
hCoV-19/Iran/E091239/2020	EPI_ISL_15755008		Lorestan University of Medical Sciences	COVID-19 National Reference Laboratory, Pasteur Institute of Iran	Zahra Ahmadi et al
hCoV-19/Lebanon/S5_762/2020	EPI_ISL_450512		Rafik Hariri University Hospital	Rafik Hariri University Hospital	Rita Feghali et al
hCoV-19/Kenya/C316/2020	EPI_ISL_457876		KEMRI-CGMR-C	KEMRI-Wellcome Trust Research Programme/KEMRI-CGMR-C Kilifi	Githinji G. et al 2020 et al (https://virological.org/t/introduction-and-local-transmission-of-sars-cov-2-cases-in-kenya/497)
hCoV-19/Kenya/S052/2020	EPI_ISL_457932	OL913328.1	KEMRI-Centre for Virus Research	KEMRI-Wellcome Trust Research Programme/KEMRI-CGMR-C Kilifi	Githinji G. et al 2020 et al (https://virological.org/t/introduction-and-local-transmission-of-sars-cov-2-cases-in-kenya/497)
hCoV-19/Sweden/01/2020	EPI_ISL_411951	MT093571.1	Unit for Laboratory Development and Technology Transfer, Public Health Agency of Sweden	Unit for Laboratory Development and Technology Transfer, Public Health Agency of Sweden	Bengner et al (https://dx.doi.org/10.2807/1560-7917.ES.2020.25.13.2000305)
hCoV-19/Thailand/63015565__2019/2020	EPI_ISL_12717953		Bamrasnaradura Infectious Disease Institute	Molecular HIV and EID, BIDI, DDC,Thai MOPH	Sumonmal Uttayamakul et al
hCoV-19/Slovenia/V0-2870/2020	EPI_ISL_635283		Institute of Microbiology and Immunology, Faculty of Medicine, University of Ljubljana	Institute of Microbiology and Immunology, Faculty of Medicine, University of Ljubljana	Tomaž Mark Zorec et al
hCoV-19/Italy/LAZ-INMI1-B2/2020	EPI_ISL_451299	MT509652.1	Laboratory of Virology, INMI Lazzaro Spallanzani IRCCS	Laboratory of Virology, INMI Lazzaro Spallanzani IRCCS	Martina Rueca et al
hCoV-19/NewZealand/20VR1076/2020	EPI_ISL_456187	MZ331910.1	Wellington SCL	Institute of Environmental Science and Research (ESR)	Matt Storey et al
hCoV-19/Switzerland/ZH-UZH-1000477102/2020	EPI_ISL_413019		Department of Internal Medicine, Triemli Hospital	Institute of Medical Virology, University of Zurich	Stefan Schmutz et al
hCoV-19/SouthAfrica/NHLS-UCT-LA-9009/2020	EPI_ISL_6914944	OM766140.1	Lancet	NHLS/UCT	Arash Iranzadeh et al
hCoV-19/Jordan/SR-035/2020	EPI_ISL_429995	MT811547.1	Biolab Diagnostic Laboratories	Andersen lab at Scripps Research	Issa Abu-Dayyeh et al
hCoV-19/Timor-Leste/TL25/2020	EPI_ISL_456600	MT612284.1	National Health Laboratory, Timor-Leste	Microbiological Diagnostic Unit Public Health Laboratory, The Peter Doherty Institute for Infection and Immunity	Soares da Silva et al
hCoV-19/Brazil/ES-FIOCRUZ-225/2020	EPI_ISL_415128		Laboratório Central de Saúde Pública do Estado do Espírito Santo (LACEN-ES)	Laboratory of Respiratory Viruses and Measles, Oswaldo Cruz Institute, FIOCRUZ	Paola Resende et al A (https://dx.doi.org/10.1101/2020.06.17.158006)
hCoV-19/England/20099072604/2020	EPI_ISL_464224		Respiratory Virus Unit, Microbiology Services Colindale, Public Health England	Respiratory Virus Unit, Microbiology Services Colindale, Public Health England	PHE Covid Sequencing Team et al
hCoV-19/Jamaica/un-CDC-3088777-001/2020	EPI_ISL_450795	MT507273.1	Jamaica Ministry of Health and Wellness	Pathogen Discovery, Respiratory Viruses Branch, Division of Viral Diseases, Centers for Disease Control and Prevention	Yan Li et al A
hCoV-19/Australia/WA316/2020	EPI_ISL_596859		PathWest Laboratory Medicine WA	PathWest Laboratory Medicine WA Microbial Surveillance Unit	PathWest Laboratory Medicine WA Microbial Surveillance Unit et al
hCoV-19/SouthKorea/KCDC2028/2020	EPI_ISL_471444		Division of Viral Diseases, Center for Laboratory Control of Infectious Diseases, Korea Centers for Diseases Control and Prevention	Division of Viral Diseases, Center for Laboratory Control of Infectious Diseases, Korea Centers for Diseases Control and Prevention	Jeong-Min Kim et al
hCoV-19/NewZealand/20VR0901/2020	EPI_ISL_456169	MZ331891.1	Wellington SCL	Institute of Environmental Science and Research (ESR)	Matt Storey et al
hCoV-19/NewZealand/20VR1950/2020	EPI_ISL_456320	MZ332097.1	Wellington SCL	Institute of Environmental Science and Research (ESR)	Matt Storey et al
hCoV-19/Colombia/QUI-INS-80663/2020	EPI_ISL_456128		Instituto Nacional de Salud - Unidad de Secuenciación y Análisis Genómico	Instituto Nacional de Salud, Universidad Cooperativa de Colombia, Instituto Alexander von Humboldt, Imperial College-London, London School of Hygiene & Tropical Medicine	Katherine Laiton-Donato et al A (https://dx.doi.org/10.1101/2020.06.02.20120782)
hCoV-19/UnitedArabEmirates/skmc-0381517/2020	EPI_ISL_582609		Sheikh Khalifa Medical City	Molecular/Surveillance lab Sheikh Khalifa Medical City	Amirtharaj Francis et al
hCoV-19/Russia/MOW-CSP-4-R_S1/2020	EPI_ISL_8907763		Chief Federal State Budgetary Healthcare Institution “Centre of Hygiene and Epidemiology” of the Federal Medical Biological Agency, Central laboratory of microbiological and clinical diagnostic tests	Federal State Budgetary Institution “Centre for Strategic Planning and Management of Biomedical Health Risks” of the Federal Medical Biological Agency, Laboratory for advanced molecular diagnostics of human diseases.	Mikhaylov et al
hCoV-19/Shandong/2020C1240289/2020	EPI_ISL_962567		Infectious Disease Control and Prevention Institute	Infectious Disease Control and Prevention Institute	Xiaolin Jiang et al
hCoV-19/Nepal/61/2020	EPI_ISL_410301	MT072688.1	National Influenza Centre, National Public Health Laboratory, Kathmandu, Nepal	The University of Hong Kong	Ranjit Sah et al (http://biorxiv.org/lookup/doi/10.1101/2020.04.01.019463)
hCoV-19/Bulgaria/15/2020	EPI_ISL_480298		National Reference Laboratory "Influenza and acute respiratory diseases"	NRL-HIV	Ivan Ivanov et al
hCoV-19/USA/VA-DCLS-0579/2020	EPI_ISL_526800	MT951947.1	Virginia DCLS	Virginia DCLS	Virginia DCLS et al
hCoV-19/Wuhan/HBCDC-HB-03/2019	EPI_ISL_412899		Wuhan Jinyintan Hospital	Hubei Provincial Center for Disease Control and Prevention	Bin Fang et al (https://dx.doi.org/10.1101/2020.03.04.976662)
hCoV-19/Wuhan/WIV06/2019	EPI_ISL_402129	MN996530.1	Wuhan Jinyintan Hospital	Wuhan Institute of Virology, Chinese Academy of Sciences	Peng Zhou et al
hCoV-19/Cambodia/0012/2020	EPI_ISL_411902		Virology Unit, Institut Pasteur du Cambodge.	Virology Unit, Institut Pasteur du Cambodge (Sequencing done by: Jessica E Manning/Jennifer A Bohl at Malaria and Vector Research Research Laboratory, National Institute of Allergy and Infectious Diseases and Vida Ahyong from Chan-Zuckerberg Biohub)	Erik A Karlsson et al (https://dx.doi.org/10.2807/1560-7917.ES.2020.25.13.2000305)
hCoV-19/Australia/VIC14/2020	EPI_ISL_419734		Victorian Infectious Diseases Reference Laboratory (VIDRL)	Victorian Infectious Diseases Reference Laboratory and Microbiological Diagnostic Unit Public Health Laboratory, Doherty Institute	Caly L. et al A (https://dx.doi.org/10.1101/2020.05.12.20099929)
hCoV-19/Curacao/CW-RIVM-10094/2020	EPI_ISL_547452		Dutch COVID-19 response team	National Institute for Public Health and the Environment (RIVM)	Adam Meijer et al
hCoV-19/Australia/NSW219/2020	EPI_ISL_427643		Centre for Infectious Diseases and Microbiology Public Health	NSW Health Pathology - Institute of Clinical Pathology and Medical Research; Westmead Hospital; University of Sydney	Timms V et al (https://www.nature.com/articles/s41591-020-1000-7)
hCoV-19/Japan/OS-20-07-1/2020	EPI_ISL_410532		Dept. of Pathology, National Institute of Infectious Diseases	Pathogen Genomics Center, National Institute of Infectious Diseases	Tsuyoshi Sekizuka et al A (https://dx.doi.org/10.2807/1560-7917.ES.2020.25.13.2000305)
hCoV-19/Japan/NA-20-05-1/2020	EPI_ISL_410531		Dept. of Pathology, National Institute of Infectious Diseases	Pathogen Genomics Center, National Institute of Infectious Diseases	Tsuyoshi Sekizuka et al B
hCoV-19/USA/CA-CDC-6/2020	EPI_ISL_410044		California Department of Public Health	Pathogen Discovery, Respiratory Viruses Branch, Division of Viral Diseases, Centers for Disease Control and Prevention	Jing Zhang et al (https://dx.doi.org/10.1101/2020.03.09.20032896)
hCoV-19/Taiwan/TSGH-35/2020	EPI_ISL_457726		TSGH-CP molecular lab	TSGH-CP molecular lab	Cherng-Lih Perng et al
hCoV-19/France/ARA-739/2020	EPI_ISL_410486		CNR Virus des Infections Respiratoires - France SUD	CNR Virus des Infections Respiratoires - France SUD	Bal et al (https://dx.doi.org/10.1016/j.cmi.2020.03.020)
hCoV-19/Singapore/212/2020	EPI_ISL_462330		National Public Health Laboratory, National Centre for Infectious Diseases	National Public Health Laboratory, National Centre for Infectious Diseases	Mak TM et al
hCoV-19/Malaysia/0784/2020	EPI_ISL_501179		Department of Medical Microbiology, University Malaya Medical Centre	Department of Medical Microbiology, Faculty of Medicine, University of Malaya	Yoong Min CHONG et al
hCoV-19/Taiwan/TSGH-31/2020	EPI_ISL_447257		TSGH-CP molecular lab	TSGH-CP molecular lab	Cherng-Lih Perng et al
hCoV-19/Malaysia/9886/2020	EPI_ISL_501228		Department of Medical Microbiology, University Malaya Medical Centre	Department of Medical Microbiology, Faculty of Medicine, University of Malaya	Yoong Min CHONG et al
hCoV-19/Philippines/PH-RITM-0062/2020	EPI_ISL_3105871		City Health Office - San Juan	Research Institute for Tropical Medicine	Lei Lanna Dancel et al
hCoV-19/Malaysia/UiTM-2648/2020	EPI_ISL_807153		Makmal Kesihatan Awam Kebangsaan, Kementerian Kesihatan Malaysia	Integrative Pharmacogenomics Institute (iPROMISE)	Mohd Zaki Salleh et al
hCoV-19/Brunei/1/2020	EPI_ISL_443187		National Virology Reference Laboratory	National Public Health Laboratory, National Centre for Infectious Diseases	Mak Tze Minn et al
hCoV-19/Philippines/PH-RITM-0072/2020	EPI_ISL_3105879		Taguig-Pateros District Hospital	Research Institute for Tropical Medicine	Lei Lanna Dancel et al
hCoV-19/Philippines/PH-RITM-0065/2020	EPI_ISL_3105872		Taguig City Health Office	Research Institute for Tropical Medicine	Lei Lanna Dancel et al
hCoV-19/Philippines/PH-RITM-401/2020	EPI_ISL_11309926		Ciudad Medical de Zamboanga	Research Institute for Tropical Medicine	Lei Lanna Dancel et al
hCoV-19/Pakistan/KP-RMI-01/2020	EPI_ISL_632908	MW242667.1	Genomic Sciences, Rehman Medical Institute	Genomic Sciences, Rehman Medical Institute	Ali et al
hCoV-19/Timor-Leste/TL19/2020	EPI_ISL_456610	MT612292.1	National Health Laboratory, Timor-Leste	Microbiological Diagnostic Unit Public Health Laboratory, The Peter Doherty Institute for Infection and Immunity	Soares da Silva et al
hCoV-19/Timor-Leste/TL05/2020	EPI_ISL_456597	MT612281.1	National Health Laboratory, Timor-Leste	Microbiological Diagnostic Unit Public Health Laboratory, The Peter Doherty Institute for Infection and Immunity	Soares da Silva et al
hCoV-19/Singapore/170/2020	EPI_ISL_462288		National Public Health Laboratory, National Centre for Infectious Diseases	National Public Health Laboratory, National Centre for Infectious Diseases	Mak TM et al
hCoV-19/Singapore/1247/2020	EPI_ISL_648665		Department of Laboratory Medicine, Tan Tock Seng Hospital	Department of Laboratory Medicine, Tan Tock Seng Hospital	Chen YYC et al
hCoV-19/Singapore/880/2020	EPI_ISL_536421		National Public Health Laboratory, National Centre for Infectious Diseases	National Public Health Laboratory, National Centre for Infectious Diseases	Mak TM et al
hCoV-19/Singapore/859/2020	EPI_ISL_527368		National Public Health Laboratory, National Centre for Infectious Diseases	National Public Health Laboratory, National Centre for Infectious Diseases	Mak TM et al
hCoV-19/Singapore/754/2020	EPI_ISL_500568		Singapore General Hospital	Department of Microbiology	Nurdyana Abdul Rahman et al
hCoV-19/Philippines/PH-RITM-0058/2020	EPI_ISL_3105867		Jecsons Medical Center	Research Institute for Tropical Medicine	Lei Lanna Dancel et al
hCoV-19/Zambia/ZMB-99/2020	EPI_ISL_977470		University of Zambia, School of Veterinary Medicine	UNZAVET and PATH	Mulenga Mwenda-Chimfwembe et al
hCoV-19/Canada/NB_257/2020	EPI_ISL_481750		Dr. Georges-L.-Dumont University Hospital Centre	National Microbiology Laboratory	Anna Majer et al
hCoV-19/Australia/QLD1360/2020	EPI_ISL_849691		Queensland Health Forensic and Scientific Services	Queensland Health Forensic and Scientific Services	Son Nguyen et al
hCoV-19/PapuaNewGuinea/48/2020	EPI_ISL_1322323		Central Public Health Laboratory	National Public Health Laboratory, National Centre for Infectious Diseases	Tze Minn Mak et al
hCoV-19/PapuaNewGuinea/8/2020	EPI_ISL_693478		Central Public Health Laboratory	National Public Health Laboratory, National Centre for Infectious Diseases	Tze Minn Mak et al
hCoV-19/PapuaNewGuinea/9/2020	EPI_ISL_693479		Central Public Health Laboratory	National Public Health Laboratory, National Centre for Infectious Diseases	Tze Minn Mak et al
hCoV-19/SouthKorea/KCDC06/2020	EPI_ISL_412870	MT134007.1	Division of Viral Diseases, Center for Laboratory Control of Infectious Diseases, Korea Centers for Diseases Control and Prevention	Division of Viral Diseases, Center for Laboratory Control of Infectious Diseases, Korea Centers for Diseases Control and Prevention	Jeong-Min Kim et al
hCoV-19/Thailand/SI202769-NT/2020	EPI_ISL_437614	MT447164.1		Faculty of Medicine	Rodpan et al
hCoV-19/Thailand/63026758__2019/2020	EPI_ISL_12717929		Bamrasnaradura Infectious Disease Institute	Molecular HIV and EID, BIDI, DDC,Thai MOPH	Sumonmal Uttayamakul et al
hCoV-19/USA/IL-CDC-03037667-001/2020	EPI_ISL_410045	MT044257.1	IL Department of Public Health Chicago Laboratory	Pathogen Discovery, Respiratory Viruses Branch, Division of Viral Diseases, Centers for Disease Control and Prevention	Yan Li et al B (https://dx.doi.org/10.1101/2020.03.09.20032896)
hCoV-19/USA/SC-CDC-03067790-001/2020	EPI_ISL_424842	MT325607.1	SC Dept of Health and Env. Control-Bureau of Laboratories	Pathogen Discovery, Respiratory Viruses Branch, Division of Viral Diseases, Centers for Disease Control and Prevention	Yan Li et al A
hCoV-19/Panama/334144/2020	EPI_ISL_496767		Gorgas Memorial Laboratory of Health Studies	Gorgas Memorial Laboratory of Health Studies	Danilo Franco et al (https://www.medrxiv.org/content/10.1101/2020.07.31.20160929v1)
hCoV-19/Netherlands/NoordBrabant_46/2020	EPI_ISL_415503		Dutch COVID-19 response team	Erasmus Medical Center	David Nieuwenhuijse et al A (https://dx.doi.org/10.1038/s41591-020-0997-y)
hCoV-19/Panama/GMI-PA425903/2020	EPI_ISL_1225513		Gorgas Memorial Laboratory of Health Studies	Gorgas Memorial Laboratory of Health Studies	Yamilka Diaz et al
hCoV-19/Australia/WA186/2020	EPI_ISL_596749		PathWest Laboratory Medicine WA	PathWest Laboratory Medicine WA Microbial Surveillance Unit	PathWest Laboratory Medicine WA Microbial Surveillance Unit et al
hCoV-19/EquatorialGuinea/10071/2020	EPI_ISL_649155		Laboratorio de Investigaciones de Baney	University Hospital Basel, Clinical Bacteriology	Carlos Cortes et al
hCoV-19/EquatorialGuinea/253/2020	EPI_ISL_648318		Laboratorio de Investigaciones de Baney	University Hospital Basel, Clinical Bacteriology	Carlos Cortes et al
hCoV-19/Spain/PV-IBV-000753/2020	EPI_ISL_500255		Hospital Universitario Araba. Vitoria-Gasteiz	SeqCOVID-SPAIN consortium/IBV(CSIC)	Silvia Hernáez Crespo et al
hCoV-19/Kazakhstan/26829/2020	EPI_ISL_454518		RSE "National Center for Biotechnology"	RSE "National Center for Biotechnology"	Alexandr Shevtsov et al
hCoV-19/Kazakhstan/7341/2020	EPI_ISL_454572		National Center of Expertise	National Center for Expertise, Kazakhstan National Center for Biotechnology, Kazakhstan	Abdaliyev Askar et al
hCoV-19/Panama/GMI-PA340450/2020	EPI_ISL_1502837		Hospital Regional Dr. Luis "Chicho" Fábrega	Gorgas Memorial Laboratory of Health Studies	Gonzalez Claudia et al
hCoV-19/Panama/GMI-PA390863/2020	EPI_ISL_1225479		Gorgas Memorial Laboratory of Health Studies	Gorgas Memorial Laboratory of Health Studies	Yamilka Diaz et al
hCoV-19/Panama/GMI-PA427748/2020	EPI_ISL_1225518		Gorgas Memorial Laboratory of Health Studies	Gorgas Memorial Laboratory of Health Studies	Yamilka Diaz et al
hCoV-19/Panama/GMI-PA641589/2021	EPI_ISL_1502957		Gorgas Memorial Laboratory of Health Studies	Gorgas Memorial Laboratory of Health Studies	Gonzalez Claudia et al
hCoV-19/Panama/GMI-PA584303/2020	EPI_ISL_1001458		Gorgas memorial Institute for Health Studies	Gorgas memorial Institute for Health Studies	Díaz Y et al
hCoV-19/Paraguay/WOR12903A862/2021	EPI_ISL_6944619	ON017300.1	Laboratorio Central de Salud Publica	Viral Special Pathogens Branch, Centers for Disease Control and Prevention	Cynthia Vázquez et al
hCoV-19/ElSalvador/INC-LNSP-013/2021	EPI_ISL_5158247		Laboratorio Nacional de Salud Publica	Inciensa, Instituto Costarricense de Investigación y Enseñanza en Nutrición y Salud	Ruth Vasquez et al
hCoV-19/ElSalvador/INC-LNSP-006/2021	EPI_ISL_5158243		Laboratorio Nacional de Salud Publica	Inciensa, Instituto Costarricense de Investigación y Enseñanza en Nutrición y Salud	Ruth Vasquez et al
hCoV-19/ElSalvador/02-3/2021	EPI_ISL_6681896		Laboratorio de Vigilancia en Salud Pública el Salvador	Genomics and Proteomics Departament, Gorgas Memorial Institute For Health Studies	Mitzi Castro et al
hCoV-19/Nicaragua/MAN-9105_16/2021	EPI_ISL_9160094		CNDR	MSHS Pathogen Surveillance Program	Aubree Gordon et al
hCoV-19/CostaRica/INC-0646/2021	EPI_ISL_2502744		AREA DE SALUD SIQUIRRES	Inciensa, Instituto Costarricense de InvestigaciOn y Enseñanza en NutriciOn y Salud	Francisco Duarte et al
hCoV-19/Guatemala/ASI4071/2021	EPI_ISL_3527794		Laboratorio Nacional de Salud	Asociación de Salud Integral / Clínica Familiar "Luis Ángel García"	Eduardo Arathon et al
hCoV-19/Guatemala/ASI4411/2021	EPI_ISL_7740512		Laboratorio Nacional de Salud	Asociación de Salud Integral / Clínica Familiar "Luis Ángel García"	Eduardo Arathon et al
hCoV-19/Guatemala/ASI4175/2021	EPI_ISL_3527827		Laboratorio Nacional de Salud	Asociación de Salud Integral / Clínica Familiar "Luis Ángel García"	Eduardo Arathon et al
hCoV-19/Paraguay/WOR12903A600/2020	EPI_ISL_6944538	ON017219.1	Laboratorio Central de Salud Publica	Viral Special Pathogens Branch, Centers for Disease Control and Prevention	Cynthia Vázquez et al
hCoV-19/Uruguay/UY-NYUMC864/2020	EPI_ISL_457960		Laboratorio de Biología Molecular Asociación Española Primera en Salud	Departments of Pathology and Medicine, New York University School of Medicine	Maria Victoria Elizondo et al
hCoV-19/USA/WA-S93/2020	EPI_ISL_417146	MT627269.1	Washington State Department of Health	Seattle Flu Study	Chu etl al et al (https://doi.dx.org/10.1101/2020.04.02.20051417)
hCoV-19/Singapore/16/2020	EPI_ISL_418997		National Public Health Laboratory, National Centre for Infectious Diseases	National Public Health Laboratory, National Centre for Infectious Diseases	Mak TM et al
hCoV-19/Belgium/GHB-03021/2020	EPI_ISL_407976		KU Leuven, Clinical and Epidemiological Virology	KU Leuven, Clinical and Epidemiological Virology	Bert Vanmechelen et al (https://dx.doi.org/10.1101/2020.05.05.078758)
hCoV-19/NewZealand/20CV0316/2020	EPI_ISL_579087		Canterbury Health Laboratories	Institute of Environmental Science and Research (ESR)	Xiaoyun Ren et al
hCoV-19/Mali/M002707/2020	EPI_ISL_487461		CICM-Mali	Bundeswehr Institut of Microbiology	Kouriba et al
hCoV-19/Netherlands/Utrecht_16/2020	EPI_ISL_414555		Dutch COVID-19 response team	Erasmus Medical Center	David Nieuwenhuijse et al A (https://dx.doi.org/10.1038/s41591-020-0997-y)
hCoV-19/Ghana/WACCBIP-GS31/2020	EPI_ISL_10438518		WACCBIP, University of Ghana	WACCBIP, University of Ghana	Collins M. Morang'a et al
hCoV-19/NewZealand/20VR3131/2020	EPI_ISL_1250695		Wellington SCL (WN)	Institute of Environmental Science and Research (ESR)	Rachel Boyle et al
hCoV-19/Mali/M00959/2020	EPI_ISL_2683873	OL448870.1	CICM, Bamako	Malaria Research and Training Center-Bamako	Antoine Dara et al
hCoV-19/BurkinaFaso/2645/2020	EPI_ISL_660517		Laboratoire de Microbiologie CHU Souro Sanou	Centre Muraz	Abdoul-Salam Ouedraogo et al
hCoV-19/BurkinaFaso/2957/2020	EPI_ISL_660518		Laboratoire de Microbiologie CHU Souro Sanou	Centre Muraz	Abdoul-Salam Ouedraogo et al
hCoV-19/Ghana/84162_S45/2020	EPI_ISL_515103	MT890242.1	Department of Biochemistry, Cell and Molecular Biology	WACCBIP, University of Ghana	Ngoi et al
hCoV-19/Niger/MI-76/2020	EPI_ISL_2281785		Centre de Recherche Médicale et Sanitaire (CERMES)	Institut Pasteur de Dakar	Lagare Adamou et al
hCoV-19/Togo/BMC-661-20/2020	EPI_ISL_1406144		Institut National d’Hygiène (INH)	Unité Mixte Internationale TransVIHMI (UMI 233 IRD – U1175 INSERM - Université de Montpellier)IRD (Institut de recherche pour le développement)	Mounerou SALOU et al
hCoV-19/Niger/CNU57/2021	EPI_ISL_3804035		CERMES	Institut Pasteur de Dakar	Adamou Lagare et al
hCoV-19/Egypt/MASRI-009/2020	EPI_ISL_483035		Medical Ain Shams Research Institute (MASRI), Ain Shams University	Medical Ain Shams Research Institute (MASRI), Ain Shams University	Hesham Elghazaly et al
hCoV-19/Somalia/CV1159/2020	EPI_ISL_2107094		National Institute of Health (NIH) - Federal Government of Somalia	African Centre of Excellence for Genomics of Infectious Diseases (ACEGID), Redeemer’s University	Olawoye et al
hCoV-19/Fiji/FJ051/2020	EPI_ISL_4820291		Fiji Centre for Communicable Disease Control	Microbiological Diagnostic Unit - Public Health Laboratory (MDU-PHL)	Sahukhan et al
hCoV-19/Sudan/N6756/2020	EPI_ISL_4739628		National Public Health Laboratory (NPHL)	National Institute for Communicable Diseases of the National Health Laboratory Service	Elham Rizgalla et al
hCoV-19/Ghana/81216_S36/2020	EPI_ISL_515098	MT890238.1	Department of Biochemistry, Cell and Molecular Biology	WACCBIP, University of Ghana	Ngoi et al
hCoV-19/Iran/E1458/2020	EPI_ISL_15755012		Hormozgan University of Medical Sciences	COVID-19 National Reference Laboratory, Pasteur Institute of Iran	Zahra Ahmadi et al
hCoV-19/Australia/WA201/2020	EPI_ISL_596764		PathWest Laboratory Medicine WA	PathWest Laboratory Medicine WA Microbial Surveillance Unit	PathWest Laboratory Medicine WA Microbial Surveillance Unit et al
hCoV-19/Uzbekistan/Tashkent-CGB-27/2020	EPI_ISL_1477048		Sanitary-Epidemiological And Public Health Department Of Tashkent Region, Uzbekistan	Center of Genomics and bioinformatics, Bioinformatics laboratory	Mirzakamol S Ayubov et al
hCoV-19/Uzbekistan/Tashkent-CGB-25/2020	EPI_ISL_1439597		Sanitary-Epidemiological And Public Health Department Of Tashkent Region, Uzbekistan	Center of Genomics and bioinformatics, Bioinformatics laboratory	Mirzakamol S Ayubov et al
hCoV-19/Sudan/SS1708/2020	EPI_ISL_14620348		Port Sudan RT PCR lab	KEMRI-Wellcome Trust Research Programme,Kilifi	Githinji G. et al
hCoV-19/Gambia/22178/2020	EPI_ISL_1731548		MRCG at LSHTM Genomics lab	MRCG at LSHTM Genomics lab	Abdul Karim sesay et al
hCoV-19/Cambodia/139820/2020	EPI_ISL_918361		Virology Unit, Institut Pasteur du Cambodge	Virology Unit, Institut Pasteur du Cambodge	Sokhoun Yann et al
hCoV-19/Uganda/UG164/2020	EPI_ISL_954239		MRC/UVRI & LSHTM Uganda Research Unit	Where sequence data have been generated and submitted to GISAID	Matthew Cotten et al
hCoV-19/Uganda/086/2021	EPI_ISL_13860474		Kazwama HC II	Mulago Molecular Biology Laboratory	Stephen Kanyerezi et al
hCoV-19/Uganda/065/2021	EPI_ISL_13860512		Nakasero Hospital	Mulago Molecular Biology Laboratory	Stephen Kanyerezi et al
hCoV-19/Uganda/UG264/2020	EPI_ISL_1469355		MRC/UVRI & LSHTM Uganda Research Unit	Where sequence data have been generated and submitted to GISAID	Matthew Cotten et al
hCoV-19/Malawi/CERI-KRISP-K015892/2020	EPI_ISL_2617047		Africa_CDC - Malawi P6 S2	CERI, Centre for Epidemic Response and Innvoation, Stellenbosch University and KRISP, KZN Research Innovation and Sequencing Platform, UKZN.	Mvula B et al
hCoV-19/Uganda/UG216/2021	EPI_ISL_1469314		MRC/UVRI & LSHTM Uganda Research Unit	Where sequence data have been generated and submitted to GISAID	Matthew Cotten et al
hCoV-19/Rwanda/NRLNAT4066/2021	EPI_ISL_2522096		Nucleic Acid Testing, National Reference Laboratory	GIGA Medical Genomics	Yvan Butera et al
hCoV-19/SouthSudan/UG315/2021	EPI_ISL_2450772		National Public Health Laboratory, Ministry of Health, Ministry of Health, Republic of South Sudan	South Sudan Ministry of Health, WHO South Sudan, MRC/UVRI & LSHTM Uganda Research Unit	Joseph Francis Wamala et al
hCoV-19/Uganda/UG332/2020	EPI_ISL_1469401		MRC/UVRI & LSHTM Uganda Research Unit	Where sequence data have been generated and submitted to GISAID	Matthew Cotten et al
hCoV-19/Timor-Leste/TL27/2020	EPI_ISL_4761499		National Health Laboratory, Timor-Leste	Microbiological Diagnostic Unit - Public Health Laboratory (MDU-PHL)	Soares da Silva et al
hCoV-19/Australia/SA0305/2020	EPI_ISL_468037		SA Pathology	SA Pathology	Lex Leong et al
hCoV-19/Oman/16904/2020	EPI_ISL_525423		Oman-National Influenza Center	Biotechnology & OMICs Laboratory	Sajjad Asaf et al
hCoV-19/USA/WY-UNM-00147/2020	EPI_ISL_614248		Wyoming Public Health Laboratory	Center for Global Health, University of New Mexico Health Sciences Center	Daryl Domman et al
hCoV-19/Gabon/V0846/2020	EPI_ISL_11522617		Centre de Recherches Medicales de Lambarene	Department of Emerging Infectious Diseases, Institute of Tropical Medicine, Nagasaki University	Haruka Abe et al
hCoV-19/Mexico/SON-InDRE_336/2020	EPI_ISL_1060680		Instituto de Diagnostico y Referencia Epidemiologicos (INDRE)_RNLSP	Instituto de Diagnostico y Referencia Epidemiologicos (INDRE)	Claudia Wong-Arambula et al
hCoV-19/Andorra/202552/2020	EPI_ISL_539496		Hospital Nostra Senyora de Meritxell	Instituto de Salud Carlos III	Iglesias-Caballero et al
hCoV-19/Lebanon/QIB-99/2021	EPI_ISL_3343319	OU599573.1	National Influenza Center	Quadram Institute Bioscience	Georgi Merhi et al
hCoV-19/Lebanon/CMUL-162/2020	EPI_ISL_13526978		Laboratoire Microbiologie Santé et Environnement (LMSE), Lebanese University	Bioinformatics Laboratory / LNCC	Dalal Nour et al
hCoV-19/Lebanon/LAU-H2/2020	EPI_ISL_8311686		Al Hadi Medical Center	Multi-Omics Laboratory - School of Pharmacy - Lebanese American University	Nancy Fayad et al
hCoV-19/Lebanon/LAU-R126/2020	EPI_ISL_8311703		LAUMC-Rizk Hospital	Multi-Omics Laboratory - School of Pharmacy - Lebanese American University	Nancy Fayad et al
hCoV-19/Lebanon/LAU-R213/2020	EPI_ISL_8311719		LAUMC-Rizk Hospital	Multi-Omics Laboratory - School of Pharmacy - Lebanese American University	Nancy Fayad et al
hCoV-19/Lebanon/LAU-H70/2020	EPI_ISL_8311689		Al Hadi Medical Center	Multi-Omics Laboratory - School of Pharmacy - Lebanese American University	Nancy Fayad et al
hCoV-19/Mexico/COL-InDRE-75/2020	EPI_ISL_576278		Instituto de Diagnostico y Referencia Epidemiologicos (INDRE)	Instituto de Diagnostico y Referencia Epidemiologicos (INDRE)	Ernesto Ramirez-Gonzalez et al
hCoV-19/Mexico/BCS-InDRE_326/2020	EPI_ISL_1060747		Instituto de Diagnostico y Referencia Epidemiologicos (INDRE)_RNLSP	Instituto de Diagnostico y Referencia Epidemiologicos (INDRE)	Claudia Wong-Arambula et al
hCoV-19/Belarus/ChVir21894/2020	EPI_ISL_860800		WHO/Minsk	Charité Universitätsmedizin Berlin, Institut für Virologie	Victor M Corman et al
hCoV-19/Mexico/BCN-ALSR-2508/2020	EPI_ISL_635513		Centro de Diagn√≥stico COVID-19 UABC Tijuana	Andersen lab at Scripps Research	SEARCH Alliance San Diego with Idanya Rubí Serafín Higuera et al
hCoV-19/USA/NM-UNM-ED00188/2021	EPI_ISL_1209455	ON134563.1	University of New Mexico Hospital	Center for Global Health, University of New Mexico Health Sciences Center	Daryl Domman et al
hCoV-19/Bermuda/204990919/2020	EPI_ISL_780389		Bermuda Government Molecular Diagnostics Laboratory (MDL)	Respiratory Virus Unit, National Infection Service, Public Health England	PHE Covid Sequencing Team et al
hCoV-19/Mexico/NLE-INER-IMSS-00203/2021	EPI_ISL_1279472		Centro de Investigación Biomédica del Noreste (CIBIN)	Instituto Nacional de Enfermedades Respiratorias (INER): Centro de Investigación en Enfermedades Infecciosas (CIENI)	Consorcio Mexicano de Vigilancia Genómica (CoViGen-Mex). Authors (in alphabetical order): Julio Elias Alvarado-Yaah et al
hCoV-19/Mexico/ZAC-InDRE_F11429_S1150/2021	EPI_ISL_1532250		LESPZacatecas	Instituto de Diagnostico y Referencia Epidemiologicos (INDRE)	Claudia Wong-Arambula et al
hCoV-19/USA/MT-Walk-1021/2020	EPI_ISL_11893256		Montana Public Health Laboratory	Walk Lab Montana State University	Seth Walk et al
hCoV-19/Romania/DJ53747/2020	EPI_ISL_6436604		Medical Genetics Laboratory, Regional Centre of Medical Genetics, Emergency County Hospital Craiova	Medical Genetics Laboratory, Regional Centre of Medical Genetics, Emergency County Hospital Craiova	Anca-Lelia (Riza) Costache et al
hCoV-19/Mexico/BCN-ALSR-8386/2020	EPI_ISL_1531850		Centro de Diagnostico COVID-19 UABC Tijuana	Andersen lab at Scripps Research	SEARCH Alliance San Diego with Idanya Rubi Serafin Higuera et al
hCoV-19/Mexico/GRO-InDRE_163/2020	EPI_ISL_913964		Instituto de Diagnostico y Referencia Epidemiologicos INDRE_RNLSP	Instituto de Diagnostico y Referencia Epidemiologicos (INDRE)	Claudia Wong-Arambula et al
hCoV-19/Mexico/BCN-SEARCH-103031/2020	EPI_ISL_2835490		Instituto de Diagnostico y Referencia Epidemiologicos (InDRE)	Andersen lab at Scripps Research	SEARCH Alliance with Gisela Barrera Badillo et al
hCoV-19/Switzerland/UR-ETHZ-220021/2020	EPI_ISL_512004		Viollier AG	Department of Biosystems Science and Engineering, ETH Zürich	Christian Beisel et al
hCoV-19/Kosovo/ChVir23114/2020	EPI_ISL_1027639		Department of Microbiology, National Institute for Public Health of Kosova	Charité Universitätsmedizin Berlin, Institut für Virologie	Victor M Corman et al
hCoV-19/Albania/Cento-30536457/2020	EPI_ISL_815257		Centogene	Centogene	Peter Bauer et al
hCoV-19/Norway/2801/2020	EPI_ISL_493367		Furst Medical Laboratory	Norwegian Institute of Public Health, Department of Virology	Kathrine Stene-Johansen et al
hCoV-19/Norway/2835/2020	EPI_ISL_493388		Oslo University Hospital, Department of Medical Microbiology	Norwegian Institute of Public Health, Department of Virology	Kathrine Stene-Johansen et al
hCoV-19/USA/ME-HETL-J12718/2020	EPI_ISL_11906404		Maine Health and Environmental Testing Laboratory	Tewhey Lab, The Jackson Laboratory	Matluk et al
hCoV-19/USA/AZ-TG532116/2020	EPI_ISL_695421		AZ SPHL, Arizona Department of Health Services	TGen North	Jolene Bowers et al
hCoV-19/USA/PA-MGEL-00740/2020	EPI_ISL_682042		UPMC Clinical Microbiology Laboratory	Microbial Genomic Epidemiology Laboratory, University of Pittsburgh	Mustapha M. Mustapha et al
hCoV-19/USA/OH-CDC-2-3714258/2020	EPI_ISL_751777	MW496005.1	OH Department of Health Laboratory	Genomics and Discovery, Respiratory Viruses Branch, Division of Viral Diseases, Centers for Disease Control and Prevention	Krista Queen et al
hCoV-19/Aruba/AW-RIVM-10388/2020	EPI_ISL_636514		Dutch COVID-19 response team	National Institute for Public Health and the Environment (RIVM)	Adam Meijer et al
hCoV-19/Curacao/CW-RIVM-10364/2020	EPI_ISL_636519		Dutch COVID-19 response team	National Institute for Public Health and the Environment (RIVM)	Adam Meijer et al
hCoV-19/Curacao/CW-RIVM-21707/2020	EPI_ISL_1014575		Dutch COVID-19 response team	National Institute for Public Health and the Environment (RIVM)	Adam Meijer et al
hCoV-19/Curacao/CW-RIVM-21725/2020	EPI_ISL_1014558		Dutch COVID-19 response team	National Institute for Public Health and the Environment (RIVM)	Adam Meijer et al
hCoV-19/Spain/CT-IBV-005491/2020	EPI_ISL_510518		Servicio de Microbiología, Laboratori Clínic Metropolitana Nord. Hospital Universitari Germans Trias i Pujol. Institut d’Investigació en Ciències de la Salut Germans Trias i Pujol (IGTP)	SeqCOVID-SPAIN consortium/IBV(CSIC)	Elisa Martró et al
hCoV-19/USA/SC-MUSC-156/2020	EPI_ISL_1482654		MUSC Molecular Pathology Laboratory	MUSC Molecular Pathology Laboratory	Julie W. Hirschhorn et al
hCoV-19/USA/NV-NSPHL-NV2034793/2020	EPI_ISL_1164830	MZ473861.1	Nevada State Public Health Laboratory	Nevada State Public Health Laboratory	Andrew Gorzalski et al
hCoV-19/Mexico/GRO_INCMNSZ_CS-150739/2021	EPI_ISL_13984187		Centro de Investigacion Clinica del Pacifico S.A. de C.V. (CICPA)	Instituto Nacional de Ciencias Medicas y Nutricion Salvador Zubiran, Departamento de Infectologia	Miriam Arciniega Fuentes et al
hCoV-19/Guam/GU-CDC-2-3847017-/2020	EPI_ISL_3353743		Guam Public Health Laboratory	Centers for Disease Control and Prevention Division of Viral Diseases, Pathogen Discovery	Mili Sheth et al
hCoV-19/USA/DE-DHSS-B1077138/2021	EPI_ISL_12484038		DPHL	Delaware Public Health Lab	Holly Miller et al
hCoV-19/USA/NY-Wadsworth-21015689-01/2021	EPI_ISL_1397507		New York Presbyterian Hospital	Wadsworth Center, New York State Department of Health	Kirsten St. George et al
hCoV-19/USA/DE-DHSS-F987154/2020	EPI_ISL_767007		Delaware Public Health Laboratory	Delaware Public Health Laboratory	Gregory Hovan et al
hCoV-19/Venezuela/17M/2020	EPI_ISL_1577752	MT907519.1	INHRR	Laboratorio de Virología Molecular	Loureiro CL et al
hCoV-19/Romania/ROSV_13109/2020	EPI_ISL_491051		Suceava County Emergency Hospital	Stefan cel Mare University Metagenomics Lab	Lobiuc Andrei et al.
hCoV-19/Colombia/GUR-41533/2020	EPI_ISL_941998		Centro de Investigaciones en Microbiología y Biotecnología-UR (CIMBIUR), Facultad de Ciencias Naturales, Universidad del Rosario, Bogotá, Colombia	Centro de Investigaciones en Microbiología y Biotecnología-UR (CIMBIUR), Facultad de Ciencias Naturales, Universidad del Rosario, Bogotá, Colombia Instituto Nacional de Salud, Bogotá, Colombia Icahn School of Medicine at Mount Sinai, New York, USA	Luz Helena Patiño et al
hCoV-19/UnitedArabEmirates/L920626247/2020	EPI_ISL_520719		Mohammed Bin Rashid University of Medicine and Health Sciences	Al Jalila Genomics Center	Ahmad Abou Tayoun et al
hCoV-19/Ireland/D-NVRL-20Z06241/2020	EPI_ISL_671402		National Virus Reference Laboratory	Irish Coronavirus Sequencing Consortium - Teagasc Moorepark	Calum Walsh et al
hCoV-19/Austria/CeMM0796/2020	EPI_ISL_583706		Center for Virology, Medical University of Vienna	Bergthaler laboratory, CeMM Research Center for Molecular Medicine of the Austrian Academy of Sciences	Alexandra Popa et al A
hCoV-19/Chile/RM-28733/2020	EPI_ISL_1167782		Genetica Molecular and Subdepartamento de Virologia ISP Chile	Instituto de Salud Publica de Chile	Javier Tognarelli et al
hCoV-19/Canada/PE-NML-106/2020	EPI_ISL_15184909		PE-QEH Dept of Lab Medicine	National Microbiology Laboratory (NML)	Vanessa Arseneau et al
hCoV-19/EquatorialGuinea/11727/2020	EPI_ISL_648309		Laboratorio de Investigaciones de Baney	University Hospital Basel, Clinical Bacteriology	Carlos Cortes et al
hCoV-19/EquatorialGuinea/8042/2020	EPI_ISL_648349		Laboratorio de Investigaciones de Baney	University Hospital Basel, Clinical Bacteriology	Carlos Cortes et al
hCoV-19/Mexico/TAM-UANL-014/2020	EPI_ISL_1091258		Laboratorio PGM	Laboratorio de Infectología Molecular, Departamento de Bioquímica y Medicina Molecular,Facultad de Medicina - Universidad Autónoma de Nuevo León	Kame A. Galán-Huerta et al
hCoV-19/Canada/PE-NML-3091/2020	EPI_ISL_15184928		PE-QEH Dept of Lab Medicine	National Microbiology Laboratory (NML)	Vanessa Arseneau et al
hCoV-19/Singapore/172/2020	EPI_ISL_462290		National Public Health Laboratory, National Centre for Infectious Diseases	National Public Health Laboratory, National Centre for Infectious Diseases	Mak TM et al
hCoV-19/Hungary/MBL-469/2020	EPI_ISL_435424		Virological Research Group, Szentágothai Research Centre	Bioinformatics Research Group, Szentágothai Research Centre	Péter Urbán et al
hCoV-19/Finland/3TouS5D5/2020	EPI_ISL_1240694		Department of Virology and Immunology, University of Helsinki and Helsinki University Hospital, Huslab Finland	Department of Virology, Faculty of Medicine, University of Helsinki, Helsinki, Finland	Teemu Smura et al
hCoV-19/Netherlands/NB-EMC-182/2020	EPI_ISL_523305		Dutch COVID-19 response team	Erasmus Medical Center	Bas Oude Munnink et al
hCoV-19/Ecuador/USFQ-162/2020	EPI_ISL_516649		Institute of Microbiology, Universidad San Francisco de Quito	Institute of Microbiology, Universidad San Francisco de Quito	Juan José Guadalupe et al
hCoV-19/Senegal/SN-THI-20-1569/2020	EPI_ISL_1827875		Institute for Health Research, Epidemiological Surveillance and Training (IRESSEF)	Abbott Laboratories	Souleymane Mboup et al
hCoV-19/Gambia/23736/2020	EPI_ISL_1234531		MRCG at LSHTM Genomics lab	MRCG at LSHTM Genomics lab	Abdul Karim sesay et al
hCoV-19/Gambia/S-3015J/2020	EPI_ISL_810980		MRCG at LSHTM Genomics lab	MRCG at LSHTM Genomics lab	Abdul Karim sesay et al
hCoV-19/Gambia/S-384/2020	EPI_ISL_811033		MRCG at LSHTM Genomics lab	MRCG at LSHTM Genomics lab	Abdul Karim sesay et al
hCoV-19/Croatia/Zagreb-19/2020	EPI_ISL_710550		University Hospital Dubrava	Ruđer Boškovic Institute; Forensic Science Centre Ivan Vučetić; University of Zagreb Faculty of Science	Robert Belužić et al
hCoV-19/Romania/DJ60455/2021	EPI_ISL_6195909		Medical Genetics Laboratory, Regional Centre of Medical Genetics, Emergency County Hospital Craiova	Medical Genetics Laboratory, Regional Centre of Medical Genetics, Emergency County Hospital Craiova	Anca-Lelia (Riza) Costache et al
hCoV-19/Romania/DJ58312/2021	EPI_ISL_6195379		Medical Genetics Laboratory, Regional Centre of Medical Genetics, Emergency County Hospital Craiova	Medical Genetics Laboratory, Regional Centre of Medical Genetics, Emergency County Hospital Craiova	Anca-Lelia (Riza) Costache et al
hCoV-19/BosniaandHerzegovina/VFS-UNSA-LMGFI012/2020	EPI_ISL_955170		University of Sarajevo, Veterinary Faculty, Laboratory for Molecular Diagnostic and Research Laboratory	University of Sarajevo, Veterinary Faculty, Laboratory for Molecular Diagnostic and Research Laboratory	Goletić T. et al
hCoV-19/Croatia/HRV000_326/2021	EPI_ISL_1110786		Public Health Institute of Šibenik-Knin County	Croatian Institute of Public Health	Irena Tabain et al
hCoV-19/Croatia/Zagreb-12/2020	EPI_ISL_710549		University Hospital Dubrava	Ruđer Boškovic Institute; Forensic Science Centre Ivan Vučetić; University of Zagreb Faculty of Science	Robert Belužić et al
hCoV-19/BosniaandHerzegovina/AGC-MOS-002/2020	EPI_ISL_722201		Vitalis Mostar	Alea Genetic Center	Salihefendic L. et al
hCoV-19/Croatia/6053/2021	EPI_ISL_3047578		Klinički bolnički centar Zagreb	Hrvatski zavod za javno zdravstvo	Irena Tabain et al
hCoV-19/Liechtenstein/UHB-4168696501/2020	EPI_ISL_1233663		Labormedizinisches Zentrum Dr Risch	Clinical Bacteriology	Tim Roloff et al
hCoV-19/Slovenia/5C-012800-KP/2021	EPI_ISL_1266792		National Laboratory for Health, Environment and Food, OMM, Koper	CISLD (Clinical Institute of Special Laboratory Diagnostics), University Children's Hospital, University Medical Center Ljubljana	Jernej Kovač et al
hCoV-19/Slovenia/296123/2021	EPI_ISL_3030158		Institute of Microbiology and Immunology, Faculty of Medicine, University of Ljubljana	Institute of Microbiology and Immunology, Faculty of Medicine, University of Ljubljana	Alen Suljič et al
hCoV-19/Slovenia/58012/2021	EPI_ISL_5185212		Institute of Microbiology and Immunology, Faculty of Medicine, University of Ljubljana	Institute of Microbiology and Immunology, Faculty of Medicine, University of Ljubljana	Alen Suljič et al
hCoV-19/Slovenia/90-006164-NM/2021	EPI_ISL_1056425		National Laboratory for Health, Environment and Food	CISLD (Clinical Institute of Special Laboratory Diagnostics), University Children's Hospital, University Medical Center Ljubljana	Jernej Kovač et al
hCoV-19/Denmark/DCGC-8353/2020	EPI_ISL_617034		Department of Virus and Microbiological Special Diagnostics, Statens Serum Institut, Denmark	Albertsen lab, Department of Chemistry and Bioscience, Aalborg University, Denmark	Danish Covid-19 Genome Consortia et al
hCoV-19/Australia/WA557/2020	EPI_ISL_794729		PathWest Laboratory Medicine WA	PathWest Laboratory Medicine WA Microbial Surveillance Unit	PathWest Laboratory Medicine WA Microbial Surveillance Unit et al
hCoV-19/Estonia/Cov7248/2020	EPI_ISL_2642799	OU278402.1	SYNLAB Eesti OÜ	Department of Microbiology, Institute of Biomedicine and Translational Medicine, University of Tartu	Radko Avi et al
hCoV-19/Denmark/DCGC-29153/2021	EPI_ISL_844909		Department of Virus and Microbiological Special Diagnostics, Statens Serum Institut, Copenhagen, Denmark	Albertsen Lab, Department of Chemistry and Bioscience, Aalborg University, Denmark	Danish Covid-19 Genome Consortium et al
hCoV-19/Cyprus/Cy078012/2020	EPI_ISL_1164679		Department of Molecular Virology, Cyprus Institute of Neurology and Genetics	Department of Molecular Virology, Cyprus Institute of Neurology and Genetics	Jan Richter et al
hCoV-19/CzechRepublic/NRL_144/2020	EPI_ISL_960425		The National Institute of Public Health	State Veterinary Institute Prague	Nagy et al
hCoV-19/Slovakia/CeMM3334/2020	EPI_ISL_1180687		Public Health Authority of the Slovak Republic	Bergthaler laboratory, CeMM Research Center for Molecular Medicine of the Austrian Academy of Sciences	Lukas Endler et al
hCoV-19/Cyprus/BMVUCY581/2020	EPI_ISL_7210648		NIPD Genetics Limited	Laboratory of Biotechnology and Molecular Virology, University of Cyprus	Leondios G. Kostrikis et al.
hCoV-19/Lithuania/VULSK-1107/2020	EPI_ISL_914881		Vilnius university hospital Santaros Klinikos, Center of Laboratory Medicine	Vilnius University Hospital Santaros Klinikos	Ingrida Olendraite et al
hCoV-19/Germany/SN-RKI-I-017374/2021	EPI_ISL_1147536		Uniklinikum Carl Gustav Carus an der TU Dresden; Institut für Virologie	Robert Koch Institute	?
hCoV-19/Italy/CAM-UniNa_2NA/2020	EPI_ISL_6832112		Department of Mental Health and Public Medicine, University of Campania "Luigi Vanvitelli"	Laboratory of Infectious Diseases, Department of Biomedical and Clinical Sciences L. Sacco, University of Milan	Nicola Coppola et al
hCoV-19/Mongolia/UB-5183/2020	EPI_ISL_9879600		National Center for Communicable Diseases (NCCD) National Influenza Center	National Center for Communicable Diseases (NCCD) National Influenza Center	Naranzul Tsedenbal et al
hCoV-19/Cameroon/Yaounde-ECO19/2021	EPI_ISL_1190756		CREMER(Centre de Rechercherches sur les Maladies Emergentes et Ré-émergentes)	TransVIHMI(Recherches Translationnelles sur le VIH et les Maladies Infectieuses)	Celestin Godwe et al
hCoV-19/Honduras/8601/2021	EPI_ISL_2648262		Laboratorio Nacional de Vigilancia de la Salud – Sección de Virologia	Genomics and Proteomics Departament, Gorgas Memorial Institute For Health Studies	Hilda Chinchilla et al
hCoV-19/Honduras/373052/2021	EPI_ISL_4029419		Laboratorio Nacional de Vigilancia de la Salud – Sección de Virologia	Genomics and Proteomics Departament, Gorgas Memorial Institute For Health Studies	Mitzi Castro et al
hCoV-19/Honduras/326073/2021	EPI_ISL_2650527		Laboratorio Nacional de Vigilancia de la Salud – Sección de Virologia	Genomics and Proteomics Departament, Gorgas Memorial Institute For Health Studies	Mitzi Castro et al
hCoV-19/Mexico/GUA-InDRE_FB14805_S2553/2021	EPI_ISL_2492465		LESP Guanajuato	Instituto de Diagnostico y Referencia Epidemiologicos (INDRE)	Claudia Wong-Arambula et al
hCoV-19/Rwanda/NRLNAT2054/2020	EPI_ISL_960302		Nucleic Acid Testing, National Reference Laboratory	GIGA Medical Genomics	Yvan Butera et al
hCoV-19/Libya/MZ054883/2021	EPI_ISL_8295660		Libyan Biotechnology Research Center	Libyan Biotechnology Research Center	Ahmad M. Ramadan et al
hCoV-19/Canada/ON-SC4161/2020	EPI_ISL_1739895		Ontario's COVID-19 Genomics Rapid Response Coalition	McMaster University	Allison McGeer et al
hCoV-19/Benin/NMIMR-359656/2021	EPI_ISL_7139774		National Reference Laboratory, Laboratories Department, Cotonou, Benin	Noguchi Memorial Institute for Medical Research, University of Ghana, Legon, Ghana	Rene K. Keke et al
hCoV-19/SouthSudan/UG712/2021	EPI_ISL_3546349		South Sudan Ministry of Health, WHO South Sudan, MRC/UVRI & LSHTM Uganda Research Unit	MRC/UVRI & LSHTM Uganda Research Unit, South Sudan Ministry of Health, WHO South Sudan	Joseph Francis Wamala et al
hCoV-19/Cameroon/CAM-03/2021	EPI_ISL_1972307		Laboratoire National de Santé Publique du Cameroun	Pathogen Genomics Lab, National Institute for Biomedical Research (INRB)	Placide Mbala-Kingebeni et al A
hCoV-19/Coted-Ivoire/209934-cv108/2021	EPI_ISL_9892618		Department of Epidemic Viruses, Institut Pasteur of Côte d'Ivoire, Abidjan, Côte d'Ivoire	Molecular Genetics Platform, Institut Pasteur of Côte d'Ivoire, Abidjan, Côte d'Ivoire	Aristide Berenger Ako AKO et al
hCoV-19/India/TG-CCMB-BK639/2021	EPI_ISL_1838789		CSIR-Centre for Cellular and Molecular Biology	CSIR-Centre for Cellular and Molecular Biology-INSACOG	Payel Mukherjee et al
hCoV-19/Uganda/UG451/2021	EPI_ISL_2346417		MRC/UVRI & LSHTM Uganda Research Unit, Central Public Health Laboratories	MRC/UVRI & LSHTM Uganda Research Unit, Central Public Health Laboratories	Matthew Cotten et al
hCoV-19/Mali/MAL0140/2021	EPI_ISL_4274003		University Clinical Research Center (UCRC)	Northwestern University - Center for Pathogen Genomics and Microbial Evolution	Ramon Lorenzo-Redondo et al
hCoV-19/Mauritanie/387454/2021	EPI_ISL_12316596		INRSP-Mauritania	INRSP-Mauritania	Sidi mohamed Ahmed et al
hCoV-19/Gambia/15187/2021	EPI_ISL_2941569		MRCG at LSHTM Genomics lab	MRCG at LSHTM Genomics lab	Abdul Karim sesay et al
hCoV-19/Mauritanie/389673/2021	EPI_ISL_12316597		INRSP-Mauritania	INRSP-Mauritania	Sidi mohamed Ahmed et al
hCoV-19/Mauritania/INRSP57037/2021	EPI_ISL_11033249		INRSP - Mauritania	INRSP - Mauritania	Sidi mohamed Ahmed et al
hCoV-19/USA/AR-CDC-4106634-001/2021	EPI_ISL_2031650	MZ164529.1	AR Dept. of Health-PHL, Molecular Diagnostics	Pathogen Discovery, Respiratory Viruses Branch, Division of Viral Diseases, Centers for Disease Control and Prevention	Ying Tao et al
hCoV-19/Libya/EMC-9/2021	EPI_ISL_2860644		Public Health Reference Laboratory	Erasmus Medical Center	Omar Elahmer-Abdulla Bashein- Rahma Algheriani-Ahlam Alarif et al
hCoV-19/Nigeria/NCDC-FCT-7i/2021	EPI_ISL_1197129		Nigeria Centre For Disease Control	National reference Laboratory, NCDC, Gaduwa, Abuja	Dr Ndodo Nnaemeka et al
hCoV-19/Sudan/SS1755/2021	EPI_ISL_14620476		National Public Health Laboratory - Sudan	KEMRI-Wellcome Trust Research Programme,Kilifi	Githinji G. et al
hCoV-19/SouthSudan/UG412/2021	EPI_ISL_2450791		National Public Health Laboratory, Ministry of Health, Ministry of Health, Republic of South Sudan	South Sudan Ministry of Health, WHO South Sudan, MRC/UVRI & LSHTM Uganda Research Unit	Joseph Francis Wamala et al
hCoV-19/Mali/MAL0079/2021	EPI_ISL_4273944	OL601930.1	University Clinical Research Center (UCRC)	Northwestern University - Center for Pathogen Genomics and Microbial Evolution	Ramon Lorenzo-Redondo et al
hCoV-19/Coted-Ivoire/COV-BKE3366-bc62/2021	EPI_ISL_3536583		Molecular diagnostic unit for viral haemorrhagic fevers and emerging viruses, Bouaké CHU Laboratory	Molecular diagnostic unit for viral haemorrhagic fevers and emerging viruses, Bouaké CHU Laboratory	Chantal Akoua-Koffi et al
hCoV-19/SouthSudan/UG438/2021	EPI_ISL_2450810		National Public Health Laboratory, Ministry of Health, Ministry of Health, Republic of South Sudan	South Sudan Ministry of Health, WHO South Sudan, MRC/UVRI & LSHTM Uganda Research Unit	Joseph Francis Wamala et al
hCoV-19/SouthSudan/UG422/2021	EPI_ISL_2450799		National Public Health Laboratory, Ministry of Health, Ministry of Health, Republic of South Sudan	South Sudan Ministry of Health, WHO South Sudan, MRC/UVRI & LSHTM Uganda Research Unit	Joseph Francis Wamala et al
hCoV-19/SouthSudan/UG433/2021	EPI_ISL_2450805		National Public Health Laboratory, Ministry of Health, Ministry of Health, Republic of South Sudan	South Sudan Ministry of Health, WHO South Sudan, MRC/UVRI & LSHTM Uganda Research Unit	Joseph Francis Wamala et al
hCoV-19/SouthSudan/UG432/2021	EPI_ISL_2450804		National Public Health Laboratory, Ministry of Health, Ministry of Health, Republic of South Sudan	South Sudan Ministry of Health, WHO South Sudan, MRC/UVRI & LSHTM Uganda Research Unit	Joseph Francis Wamala et al
hCoV-19/Mauritanie/389153/2021	EPI_ISL_12316590		INRSP-Mauritania	INRSP-Mauritania	Sidi mohamed Ahmed et al
hCoV-19/Libya/EMC-5/2021	EPI_ISL_2860640		Public Health Reference Laboratory	Erasmus Medical Center	Omar Elahmer-Abdulla Bashein- Rahma Algheriani-Ahlam Alarif et al
hCoV-19/Kenya/SOMP-IW-052/2020	EPI_ISL_2779549		MOH-K	USAMRD-A, Basic Science Laboratory	Gathii Kimita et al
hCoV-19/Egypt/NRC-6638/2020	EPI_ISL_2232254		Center of Scientific Excellence for Influenza Viruses (CSEIV), National Research Centre	Center of Scientific Excellence for Influenza Viruses (CSEIV), National Research Centre	Rabeh El-Shesheny et al
hCoV-19/Wales/PHWC-15D4E9/2020	EPI_ISL_472729		Wales Specialist Virology Centre Sequencing lab: Pathogen Genomics Unit	COVID-19 Genomics UK (COG-UK) Consortium	Catherine Moore et al
hCoV-19/Canada/NL-NML-1397/2020	EPI_ISL_906774		Dr. Leonard A. Miller Centre for Health Services	National Microbiology Laboratory (NML)	Anna Majer et al
hCoV-19/Gabon/R0310/2020	EPI_ISL_11522775		Centre de Recherches Medicales de Lambarene	Department of Emerging Infectious Diseases, Institute of Tropical Medicine, Nagasaki University	Haruka Abe et al
hCoV-19/Switzerland/VD-ETHZ-100232/2020	EPI_ISL_574999	LR884347.1	Viollier AG	Department of Biosystems Science and Engineering, ETH Zürich	Christian Beisel et al
hCoV-19/EquatorialGuinea/26719/2020	EPI_ISL_648372		Laboratorio de Investigaciones de Baney	University Hospital Basel, Clinical Bacteriology	Carlos Cortes et al
hCoV-19/Germany/BW-UKT-031/2020	EPI_ISL_581459		Medizinische Klinik Innere Medizin I, Universitätsklinikum Tübingen	NGS Competence Center Tübingen, Institut für Medizinische Mikrobiologie und Hygiene, Universitätsklinikum Tübingen	Angel Angelov et al
hCoV-19/Madagascar/IPM-38688/2020	EPI_ISL_3716674		Virology Unit, Institut Pasteur de Madagascar	Institut Pateur de Dakar	Norosoa Razanajatovo et al
hCoV-19/CzechRepublic/IAB20_016_091/2020	EPI_ISL_889397		Olomouc University Hospital	Institute of Applied Biotechnologies a.s.	Petr Klempt et al
hCoV-19/Estonia/Cov1242/2020	EPI_ISL_2642906	OU278760.1	SYNLAB Eesti OÜ	Department of Microbiology, Institute of Biomedicine and Translational Medicine, University of Tartu	Radko Avi et al
hCoV-19/CaboVerde/Praia_30215/2020	EPI_ISL_1711641		Virology Laboratory of Praia	Institut Pasteur de Dakar	Sanders Kevin et al
hCoV-19/Canada/Qc-JEW-Q9062020/2020	EPI_ISL_825963		Laboratoire de santé publique du Québec	Laboratoire de santé publique du Québec	Sandrine Moreira et al
hCoV-19/Belize/BZ-CML-TCMC-BZ011-1020/2020	EPI_ISL_1822768		Central Medical Laboratory	Texas Children's Microbiome Center	Ruth Ann Luna et al
hCoV-19/Poland/PL_MCB_15/2020	EPI_ISL_645014	MW273797.1	Human Genome Variation Research Group, Malopolska Centre of Biotechnology	Human Genome Variation Research Group, Malopolska Centre of Biotechnology	Kowalski et al
hCoV-19/Morocco/ouar372/2020	EPI_ISL_978540		Centre de Virologie des Maladies infectueuses Tropicales	Functional Genomic Platform UATRS-biology, CNRST	Abdelilah LARAQUI et al
hCoV-19/Colombia/AMA-GUR-06828/2020	EPI_ISL_941161		Centro de Investigaciones en Microbiología y Biotecnología-UR (CIMBIUR), Facultad de Ciencias Naturales, Universidad del Rosario, Bogotá, Colombia	Centro de Investigaciones en Microbiología y Biotecnología-UR (CIMBIUR), Facultad de Ciencias Naturales, Universidad del Rosario, Bogotá, Colombia Icahn School of Medicine at Mount Sinai, New York, USA	Nathalia Ballesteros et al
hCoV-19/Panama/513440-GMI/2020	EPI_ISL_13105145		Gorgas Memorial Institute of Health Studies	Gorgas Memorial Institute of Health Studies	Claudia Gonzalez et al
hCoV-19/NorthMacedonia/5016/2020	EPI_ISL_516426		Clinical Hospital - Shtip	Research Center for Genetic Engineering and Biotechnology "Georgi D. Efremov” , Macedonian Academy of Sciences and Arts	RCGEB - MASA et al
hCoV-19/Bolivia/SAN-UPCH-1058/2020	EPI_ISL_5147629		Laboratorio de Diagnóstico e Investigación BIOSCIENCE SRL	Laboratorio de Genómica Microbiana, Universidad Peruana Cayetano Heredia	Pablo Tsukayama et al
hCoV-19/Bolivia/SAN-UPCH-1023/2020	EPI_ISL_5147916		Laboratorio de Diagnóstico e Investigación BIOSCIENCE SRL	Laboratorio de Genómica Microbiana, Universidad Peruana Cayetano Heredia	Pablo Tsukayama et al
hCoV-19/Bolivia/26952/2020	EPI_ISL_837571		Centro Nacional de Enfermedades Tropicales (CENETROP)	Laboratory of Respiratory Viruses and Measles, Oswaldo Cruz Institute, FIOCRUZ	Paola Resende et al B
hCoV-19/Bolivia/SAN-UPCH-1080/2020	EPI_ISL_5147786		Laboratorio de Diagnóstico e Investigación BIOSCIENCE SRL	Laboratorio de Genómica Microbiana, Universidad Peruana Cayetano Heredia	Pablo Tsukayama et al
hCoV-19/Spain/IB-IBV-99010755/2020	EPI_ISL_691619		Servicio de Microbiología, Hospital Universitario Son Espases	SeqCOVID-SPAIN consortium/IBV(CSIC)	Carla López-Causapé et al
hCoV-19/Bolivia/26932/2020	EPI_ISL_837555		Centro Nacional de Enfermedades Tropicales (CENETROP)	Laboratory of Respiratory Viruses and Measles, Oswaldo Cruz Institute, FIOCRUZ	Paola Resende et al B
hCoV-19/Bolivia/SAN-UPCH-0989/2021	EPI_ISL_5148021		Laboratorio de Diagnóstico e Investigación BIOSCIENCE SRL	Laboratorio de Genómica Microbiana, Universidad Peruana Cayetano Heredia	Pablo Tsukayama et al
hCoV-19/Bolivia/SAN-UPCH-1015/2020	EPI_ISL_5147658		Laboratorio de Diagnóstico e Investigación BIOSCIENCE SRL	Laboratorio de Genómica Microbiana, Universidad Peruana Cayetano Heredia	Pablo Tsukayama et al
hCoV-19/Bolivia/SAN-UPCH-1000/2020	EPI_ISL_5148512		Laboratorio de Diagnóstico e Investigación BIOSCIENCE SRL	Laboratorio de Genómica Microbiana, Universidad Peruana Cayetano Heredia	Pablo Tsukayama et al
hCoV-19/Bolivia/SAN-UPCH-1071/2020	EPI_ISL_5147837		Laboratorio de Diagnóstico e Investigación BIOSCIENCE SRL	Laboratorio de Genómica Microbiana, Universidad Peruana Cayetano Heredia	Pablo Tsukayama et al
hCoV-19/Guadeloupe/IPG-7322/2020	EPI_ISL_613422		Institut Pasteur de la Guadeloupe	Institut Pasteur de la Guadeloupe	Marion Barbet et al
hCoV-19/Switzerland/AG-SNRCI-29940361/2020	EPI_ISL_413999		Laboratoire de Virologie, HUG	Swiss National Reference Centre for Influenza	LAUBSCHER Florian et al.
hCoV-19/Italy/LOM-INMI-BG-5825/2020	EPI_ISL_460079		Molecular Virology Unit, Fondazione IRCCS Policlinico San Matteo , Pavia	Laboratory of Virology, INMI Lazzaro Spallanzani IRCCS	Barbara Bartolini et al
hCoV-19/Ecuador/USFQ-487/2020	EPI_ISL_660534		Institute of Microbiology, Universidad San Francisco de Quito	Institute of Microbiology, Universidad San Francisco de Quito	Sully Márquez et al
hCoV-19/Ecuador/USFQ-531/2020	EPI_ISL_697798		Institute of Microbiology, Universidad San Francisco de Quito	Institute of Microbiology, Universidad San Francisco de Quito	Belén Prado-Vivar et al
hCoV-19/Maldives/MAV01162/2020	EPI_ISL_3275381		Indira Gandhi Memorial Hospital	Indira Gandhi Memorial Hospital	Dr. Milza Abdul Muhsin et al
hCoV-19/Maldives/MAV04600/2020	EPI_ISL_3275391		Indira Gandhi Memorial Hospital	Indira Gandhi Memorial Hospital	Dr. Milza Abdul Muhsin et al
hCoV-19/Maldives/MAV02905/2020	EPI_ISL_3275386		Indira Gandhi Memorial Hospital	Indira Gandhi Memorial Hospital	Dr. Milza Abdul Muhsin et al
hCoV-19/Maldives/MAV11950/2020	EPI_ISL_3452727		Indira Gandhi Memorial Hospital	Indira Gandhi Memorial Hospital	Dr. Milza Abdul Muhsin et al
hCoV-19/Maldives/MAV09481/2020	EPI_ISL_3275392		Indira Gandhi Memorial Hospital	Indira Gandhi Memorial Hospital	Dr. Milza Abdul Muhsin et al
hCoV-19/Mexico/VER-IBT-IMSS-513/2020	EPI_ISL_1301678		Laboratorio Central de Epidemiología IMSS	Instituto de Biotecnología de la UNAM	Authors from IBT et al
hCoV-19/NewZealand/NZ7_virus/2020	EPI_ISL_8802835		Southern Community Laboratories	Quinones-Mateu Laboratory	Miguel Quinones-Mateu et al
hCoV-19/Ireland/G-NVRL-MPH77761/2020	EPI_ISL_767795		National Virus Reference Laboratory	Irish Coronavirus Sequencing Consortium - Teagasc Moorepark	Calum Walsh et al
hCoV-19/Mexico/CHP-IBT-IMSS-18228-NC/2020	EPI_ISL_3463399		Laboratorio Central de Epidemiología IMSS	Instituto de Biotecnología de la UNAM	Authors from IBT et al
hCoV-19/Cameroon/Dschang-20v-6624/2020	EPI_ISL_1001068		Centre Pasteur du Cameroun	Institut Pasteur de Dakar	Njouom Richard et al
hCoV-19/DRC/1715/2020	EPI_ISL_435156		Viral Respiratory Lab, National Institute for Biomedical Research (INRB)	Pathogen Sequencing Lab, National Institute for Biomedical Research (INRB)	Placide Mbala-Kingebeni et al B (https://virological.org/t/phylogenetic-analysis-of-sars-cov-2-in-drc/528)
hCoV-19/Oman/RESP-20-2282/2020	EPI_ISL_457974		Oman-NIC	Oman-NIC	Samira Al-Maruqi et al
hCoV-19/Mali/UCRC-68/2020	EPI_ISL_812966	MW474739.1	University Clinical Research Center, University of Sciences	University Clinical Research Center, University of Sciences	Diarra et al
hCoV-19/Cameroon/C087/2020	EPI_ISL_9391148		CREMER (Centre de Recherches sur les Maladies Emergentes et Re-emergentes)	CREMER (Centre de Recherches sur les Maladies Emergentes et Re-emergentes)	Celestin Godwe et al
hCoV-19/SouthAfrica/Tygerberg_80/2020	EPI_ISL_3068081		Division of Medical Virology, National Health Laboratory Service (NHLS), Tygerberg Hospital / Stellenbosch University	Division of Medical Virology, Stellenbosch University and NHLS Tygerberg Hospital	Susan Engelbrecht et al
hCoV-19/India/MH-ACTREC-636/2020	EPI_ISL_700269		Hematopathology Laboratory, ACTREC, TMC	Hematopathology Laboratory, ACTREC, TMC	Hematopathology Laboratory et al
hCoV-19/Cameroon/Ebolowa-20v-13094/2020	EPI_ISL_1001064		Centre Pasteur du Cameroun	Institut Pasteur de Dakar	Njouom Richard et al
hCoV-19/Suriname/SR-79/2020	EPI_ISL_2502528		Central Laboratory, Bureau of Public Health (BOG) and Academic Hospital Paramaribo	Erasmus Medical Center	Bas B Oude Munnink et al
hCoV-19/Suriname/SR-23/2020	EPI_ISL_517634		Academic Hospital Paramaribo	Erasmus Medical Center	Bas Oude Munnink et al
hCoV-19/Suriname/SR-61/2020	EPI_ISL_518810		Academic Hospital Paramaribo	Erasmus Medical Center	Bas Oude Munnink et al
hCoV-19/Palestine/13/2020	EPI_ISL_596502		Palestinian Ministry of Health	Molecular Genetics Lab	Nouar Qutob et al
hCoV-19/Coted-Ivoire/BKE0201/2020	EPI_ISL_614361		Molecular diagnostic unit for viral haemorrhagic fevers and emerging viruses, Bouaké CHU Laboratory	Project group Epidemology of Highly Pathogenic Microorganisms, Robert Koch-Institute	Chantal Akoua-Koffi et al
hCoV-19/Belgium/rega-0417508/2020	EPI_ISL_734600		UZ Leuven, National Reference Laboratory for Coronaviruses, Laboratory Medicine, Leuven, Belgium	KU Leuven, Rega Institute, Clinical and Epidemiological Virology	Tony Wawina-Bokalanga et al
hCoV-19/Austria/CeMM2171/2020	EPI_ISL_11229176		Center for Virology, Medical University of Vienna	Bergthaler laboratory, CeMM Research Center for Molecular Medicine of the Austrian Academy of Sciences	Lukas Endler et al
hCoV-19/CentralAfricanRepublic/266/2021	EPI_ISL_2365415		WWF Bayanga field laboratory	WWF Bayanga field laboratory	S. Calvignac-Spencer et al
hCoV-19/SouthKorea/KDCA4424/2021	EPI_ISL_2361096		Division of Emerging Infectious Diseases, Bureau of Infectious Diseases Diagnosis Control, Korea Disease Control and Prevention Agency	Division of Emerging Infectious Diseases, Bureau of Infectious Diseases Diagnosis Control, Korea Disease Control and Prevention Agency	Ae Kyung Park et al
hCoV-19/Cameroon/CAM-101/2021	EPI_ISL_10010812		Laboratoire National de Santé Publique du Cameroun	Pathogen Genomics Lab, National Institute for Biomedical Research (INRB)	Placide Mbala-Kingebeni et al A
hCoV-19/CentralAfricanRepublic/301/2021	EPI_ISL_2365416		WWF Bayanga field laboratory	WWF Bayanga field laboratory	S. Calvignac-Spencer et al
hCoV-19/Congo/FCRM-38-A11.07.07/2021	EPI_ISL_3040126		Fondation Congolaise pour la recherche medicale (FCRM), Francine Ntoumi	Fondation Congolaise pour la Recherche Médicale	Mfoutou Mapanguy Claujens Chastel et al
hCoV-19/Congo/RC-121/2021	EPI_ISL_7120458		Molecular Lab, National Laboratory of Public Health	Pathogen Sequencing Lab, National Institute for Biomedical Research (INRB)	Fabien Rock Niama et al
hCoV-19/Tunisia/S-0367/2021	EPI_ISL_11266004		Laboratory of Clinical Virology, Institut Pasteur de Tunis	The African Centre of Excellence for Genomics of Infectious Diseases (ACEGID)	Anissa Chouikha et al
hCoV-19/Tunisia/S-0368/2021	EPI_ISL_11266005		Laboratory of Clinical Virology, Institut Pasteur de Tunis	The African Centre of Excellence for Genomics of Infectious Diseases (ACEGID)	Anissa Chouikha et al
hCoV-19/Slovenia/109295/2020	EPI_ISL_1499087		Institute of Microbiology and Immunology, Faculty of Medicine, University of Ljubljana	Institute of Microbiology and Immunology, Faculty of Medicine, University of Ljubljana	Alen Suljič et al
hCoV-19/Austria/CeMM2167/2020	EPI_ISL_11229658		Center for Virology, Medical University of Vienna	Bergthaler laboratory, CeMM Research Center for Molecular Medicine of the Austrian Academy of Sciences	Lukas Endler et al
hCoV-19/Belgium/ULG-10195/2020	EPI_ISL_471430		Department of Clinical Microbiology	GIGA Medical Genomics	Keith Durkin et al
hCoV-19/Tunisia/H4141/2020	EPI_ISL_11172661		Laboratory of Clinical Virology, Institut Pasteur de Tunis	Laboratory of Clinical Virology, Institut Pasteur de Tunis	Marwa Khedhiri et al
hCoV-19/Algeria/135497/2020	EPI_ISL_12156738		NIC, Viral Respiratory Unit	NIC, Viral Respiratory Unit	Sarah Belkalem et al
hCoV-19/Algeria/143901/2020	EPI_ISL_12156742		NIC, Viral Respiratory Unit	NIC, Viral Respiratory Unit	Sarah Belkalem et al
hCoV-19/Algeria/28629/2021	EPI_ISL_3718530		NIC, Viral Respiratory Unit	Virology Departement	Alia Grad et al
hCoV-19/Guinea/Conakry_IPG2928/2020	EPI_ISL_2245801		Institut Pasteur de Guinée	Institut Pateur de Dakar	Grayo Solene et al
hCoV-19/CzechRepublic/NRL_9672/2020	EPI_ISL_626597		The National Institute of Public Health	State Veterinary Institute Prague	Nagy et al
hCoV-19/Poland/NIPH-NIH_ECDC-026/2021	EPI_ISL_1091459		National Institute of Public Health - National Institute of Hygiene	1. National Institute of Public Health - National Institute of Hygiene; 2. Eurofins Genomics Europe Sequencing GmbH	Wołkowicz Tomasz et al
hCoV-19/Netherlands/GR-RIVM-20570/2020	EPI_ISL_790654		Dutch COVID-19 response team	National Institute for Public Health and the Environment (RIVM)	Adam Meijer et al
hCoV-19/Luxembourg/LNS3173800/2020	EPI_ISL_1384436		Laboratoires d'analyses medicales - Ketterthill	Laboratoire national de sante, Microbiology, Microbial Genomics Platform	Anke Wienecke-Baldacchino et al
hCoV-19/Sweden/21-20470/2021	EPI_ISL_2196558		Swedish national genomic surveillance program of SARS-CoV-2	The Public Health Agency of Sweden	Maximilian Riess et al
hCoV-19/Netherlands/ZH-EMC-5521/2020	EPI_ISL_12684087		Dutch COVID-19 response team	Erasmus Medical Center	Bas Oude Munnink et al
hCoV-19/Suriname/SR-107/2020	EPI_ISL_2502510		Central Laboratory, Bureau of Public Health (BOG) and Academic Hospital Paramaribo	Erasmus Medical Center	Bas B Oude Munnink et al
hCoV-19/Mauritius/P-204139/2020	EPI_ISL_2499911		Virology Department, Central Health Laboratory	The Francis Crick Institute	Ramuth M et al
hCoV-19/Luxembourg/Lux1/2020	EPI_ISL_413593		Laboratoire National de Santé	Erasmus Medical Center	David Nieuwenhuijse et al B
hCoV-19/Luxembourg/LNS0000001/2020	EPI_ISL_419562		Laboratoire National de Santé, Microbiology, Virology	Laboratoire National de Santé, Microbiology, Epidemiology and Microbial Genomics	Anke Wienecke-Baldacchino et al
hCoV-19/Mexico/DUR-InDRE-IBT-34067-NC/2020	EPI_ISL_3463610		Instituto de Diagnostico y Referencia Epidemiologicos InDRE_RNLSP	Instituto de Biotecnología de la UNAM	Authors from IBT et al
hCoV-19/Mexico/MOR-IBT-IMSS-465/2020	EPI_ISL_1301648	OK435963.1	Laboratorio Central de Epidemiología IMSS	Instituto de Biotecnología de la UNAM	Authors from IBT et al
hCoV-19/Guadeloupe/IPG-7327/2020	EPI_ISL_613427		Institut Pasteur de la Guadeloupe	Institut Pasteur de la Guadeloupe	Marion Barbet et al
hCoV-19/Netherlands/NA_324/2020	EPI_ISL_455129		Dutch COVID-19 response team	Erasmus Medical Center	Bas Oude Munnink et al
hCoV-19/Austria/CeMM0222/2020	EPI_ISL_438056		Center for Virology, Medical University of Vienna	Bergthaler laboratory, CeMM Research Center for Molecular Medicine of the Austrian Academy of Sciences	Alexandra Popa et al B (https://www.biorxiv.org/content/10.1101/2020.07.15.204339v1)
hCoV-19/BosniaandHerzegovina/ChVir7347/2020	EPI_ISL_462454		Clinical Center, University of Sarajevo	Charite Universitatsmedizin Berlin, Institute of Virology	Victor M Corman et al
hCoV-19/USA/ME-HETL-J0088/2020	EPI_ISL_513497	MT886373.1	Maine HETL	Tewhey Lab, The Jackson Laboratory	Matluk et al
hCoV-19/USA/IA-SHL-947615/2020	EPI_ISL_15026547	OP471774.1	State Hygienic Laboratory at the University of Iowa	State Hygienic Laboratory at the University of Iowa	Valerie Reeb et al
hCoV-19/Panama/GMI-PA339766/2020	EPI_ISL_1502834		Hospital Regional Dr. Luis "Chicho" Fábrega	Gorgas Memorial Laboratory of Health Studies	Gonzalez Claudia et al
hCoV-19/Panama/GMI-PA463358/2020	EPI_ISL_1225556		Gorgas Memorial Laboratory of Health Studies	Gorgas Memorial Laboratory of Health Studies	Yamilka Diaz et al
hCoV-19/Panama/474663-GMI/2020	EPI_ISL_13105100		Gorgas Memorial Institute of Health Studies	Gorgas Memorial Institute of Health Studies	Claudia Gonzalez et al
hCoV-19/Panama/GMI-PA611103/2020	EPI_ISL_1502917		Gorgas Memorial Laboratory of Health Studies	Gorgas Memorial Laboratory of Health Studies	Gonzalez Claudia et al
hCoV-19/CostaRica/INC-0080/2020	EPI_ISL_527748		Area De Salud Corredores	Inciensa, Instituto Costarricense de Investigación y Enseñanza en Nutrición y Salud	Francisco Duarte et al
hCoV-19/Panama/GMI-PA427024/2020	EPI_ISL_1225516		Gorgas Memorial Laboratory of Health Studies	Gorgas Memorial Laboratory of Health Studies	Yamilka Diaz et al
hCoV-19/Panama/GMI-PA436556/2020	EPI_ISL_1225525		Gorgas Memorial Laboratory of Health Studies	Gorgas Memorial Laboratory of Health Studies	Yamilka Diaz et al
hCoV-19/NewZealand/20VR2065/2020	EPI_ISL_456356	MZ332175.1	Canterbury Health Laboratories	Institute of Environmental Science and Research (ESR)	Matt Storey et al
hCoV-19/Morocco/refstage1/2020	EPI_ISL_476559			Laboratoire Sciences et Technologies de la Santé (STS) Institut Supérieur des Sciences de la Santé Université Hassan 1er, Settat, Morocco	Hajar Lemriss et al
hCoV-19/Greece/127_HPI/2020	EPI_ISL_430469		Hellenic Pasteur Institute, Public Health Laboratories	Hellenic Pasteur Institute, Public Health Laboratories, Unit of Bioinformatics and Applied Genomics	Vasiliki Pogka et al
hCoV-19/Ukraine/203100333/2020	EPI_ISL_512612		National Laboratory for Influenza/Virology reference laboratory, Public Health Center of the Ministry of Health of Ukraine	Respiratory Virus Unit, Microbiology Services Colindale, Public Health England	PHE Covid Sequencing Team et al
hCoV-19/Lithuania/MR-LUHS-Eilnr456/2020	EPI_ISL_636892		Lithuanian University of Health Sciences Hospital, Department of Laboratory Medicine	Lithuanian University of Health Sciences, Molecular cardiology lab.	Lukas Zemaitis et al
hCoV-19/Guadeloupe/IPG-7331/2020	EPI_ISL_613431		Institut Pasteur de la Guadeloupe	Institut Pasteur de la Guadeloupe	Marion Barbet et al
hCoV-19/Kenya/C17244/2020	EPI_ISL_806660	MW751085.1	KEMRI-Wellcome Trust Research Programme/KEMRI-CGMR-C Kilifi	KEMRI-Wellcome Trust Research Programme/KEMRI-CGMR-C Kilifi	Githinji et al
hCoV-19/Morocco/HMIMV-5N/2020	EPI_ISL_2968049		Centre de Virologie des Maladies infectueuses Tropicales	Functional Genomic Platform UATRS-biology, CNRST	Zohour KASMY et al
hCoV-19/Nigeria/S47/2020	EPI_ISL_2382422		Centre for Human Virology and Genomics, Microbiology Department, Nigerian Institute of Medical Research	Central Research Laboratory, Nigerian Institute of Medical Research	Chika Kingsley Onwuamah et al
hCoV-19/USA/DC-CDC-LC0049228/2021	EPI_ISL_1802418	MZ073038.1	Laboratory Corporation of America	Centers for Disease Control and Prevention Division of Viral Diseases, Pathogen Discovery	Dakota Howard et al
hCoV-19/Guatemala/ASI01104/2020	EPI_ISL_3098763		Laboratorio Nacional de Salud	Asociación de Salud Integral/Clínica Familiar "Luis Ángel García"	Eduardo Arathoon et al
hCoV-19/Kenya/ILRI_COVC18360/2020	EPI_ISL_6095546		International Livestock Research Institute	International Livestock Research Institute	Samuel O. Oyola et al
hCoV-19/Qatar/QA.QU_18.13.E2/2021	EPI_ISL_2408269		Ministry of Public Health / Hamad Medical Corporation	Biomedical Research Center (BRC), Qatar University / Qatar Genome Project (QGP)	BRC: Fatiha M. Benslimane et al
hCoV-19/Turkey/HSGM-B14201/2021	EPI_ISL_2936443		Ministry of Health Turkey	Ministry of Health Turkey	Fatma Bayrakdar et al A
hCoV-19/Turkey/HSGM-B11472/2021	EPI_ISL_2403279		Ministry of Health Turkey	Ministry of Health Turkey	Fatma Bayrakdar et al A
hCoV-19/Mexico/BCS-InDRE-IBT-58/2020	EPI_ISL_1301567		Instituto de Diagnostico y Referencia Epidemiologicos InDRE_RNLSP	Instituto de Biotecnología de la UNAM	Authors from IBT et al
hCoV-19/Mexico/VER-InDRE_360/2020	EPI_ISL_1060677		Instituto de Diagnostico y Referencia Epidemiologicos (INDRE)_RNLSP	Instituto de Diagnostico y Referencia Epidemiologicos (INDRE)	Claudia Wong-Arambula et al
hCoV-19/Malaysia/NC20883/2020	EPI_ISL_2988871	MW757202.1	Kota Bharu Public Health Laboratory	Molecular Research Laboratory	Chan Yean Yean et al
hCoV-19/Malaysia/UNIMAS-15279/2020	EPI_ISL_718210		Ministry of Health Hospitals	Institute of Health and Community Medicine	David Perera et al
hCoV-19/Malaysia/USM_Monash_JKNK_NCOV4917/2021	EPI_ISL_7972345	OM062533.1	Kota Bharu Public Health Laboratory	Molecular Research Laboratory	Chan Yean Yean et al
hCoV-19/Malaysia/USM_Monash_JKNK_C7315/2021	EPI_ISL_4880395	OK594588.1	Department of Medical Microbiology and Parasitology, Hospital Universiti Sains Malaysia	Molecular Research Laboratory	Chan Yean Yean et al
hCoV-19/Cambodia/179345/2020	EPI_ISL_933784		Virology Unit, Institut Pasteur du Cambodge	Virology Unit, Institut Pasteur du Cambodge	Sokhoun Yann et al
hCoV-19/Singapore/190/2021	EPI_ISL_995303		National Public Health Laboratory, National Centre for Infectious Diseases	National Public Health Laboratory, National Centre for Infectious Diseases	Tze Minn Mak et al
hCoV-19/Malaysia/IMR_WC106795/2021	EPI_ISL_1406277		Institute for Medical Research, Infectious Disease Research Centre, National Institutes of Health, Ministry of Health Malaysia	Institute for Medical Research, Infectious Disease Research Centre, National Institutes of Health, Ministry of Health Malaysia	Suppiah J et al
hCoV-19/Iran/4058/2020	EPI_ISL_2466658	MZ314348.1	Human Genetic Research Center, Kawsar Biotech Company	Kawsar Biotech Company	Zeinali et al
hCoV-19/SriLanka/CMC87070/2021	EPI_ISL_1533831		Centre for Dengue Research and AICBU, Department of Immunology and Molecular Medicine	Centre for Dengue Research and AICBU, Department of Immunology and Molecular Medicine	Chandima Jeewandara et al
hCoV-19/Egypt/CCHE57357-A-47/2020	EPI_ISL_812820	MW467455.1	Genomics Program, Children Cancer Hospital	Genomics Program, Children Cancer Hospital	Hatem et al
hCoV-19/Kuwait/SKS00113-JAH/2020	EPI_ISL_903388		MOH - Jaber Al-Ahmad Hospital (Innovation Research Laboratory)	MOH - Jaber Al-Ahmad Hospital (Innovation Research Laboratory)	Salman Al-Sabah et al
hCoV-19/Brazil/AM-FIOCRUZ-20891184SB/2020	EPI_ISL_1068203		Laboratorio de Ecologia de Doencas Transmissiveis na Amazonia, Instituto Leonidas e Maria Deane - Fiocruz Amazonia	Laboratorio de Ecologia de Doencas Transmissiveis na Amazonia, Instituto Leonidas e Maria Deane - Fiocruz Amazonia	Valdinete Nascimento et al
hCoV-19/Venezuela/Tru716/2020	EPI_ISL_15104900		IVIC	Laboratorio de Virologia Molecular	Rossana C Jaspe et al
hCoV-19/Venezuela/20MZ/2020	EPI_ISL_1576833		INHRR	Laboratorio de Virología Molecular	Loureiro CL et al
hCoV-19/Peru/LIM-UPCH-2116/2020	EPI_ISL_8889769		Instituto de Medicina Tropical Alexander von Humboldt, Universidad Peruana Cayetano Heredia	Laboratorio de Genómica Microbiana, Universidad Peruana Cayetano Heredia	Ericka Meza et al
hCoV-19/Venezuela/Anz659/2020	EPI_ISL_15104888		IVIC	Laboratorio de Virologia Molecular	Rossana C Jaspe et al
hCoV-19/Venezuela/Por362/2020	EPI_ISL_15104853		IVIC	Laboratorio de Virologia Molecular	Rossana C Jaspe et al
hCoV-19/TrinidadandTobago/0925/2020	EPI_ISL_2230680		Trinidad Public Health Laboratory	Carrington Lab, Department of PreClinical Sciences, Faculty of Medical Sciences, The University of the West Indies	Nikita S. D. Sahadeo et al
hCoV-19/TrinidadandTobago/TT1327/2020	EPI_ISL_717694		Trinidad Public Health Laboratory	Carrington Lab, Department of PreClinical Sciences, Faculty of Medical Sciences, The University of the West Indies	Nikita S. D. Sahadeo et al
hCoV-19/Libya/MZ054879/2021	EPI_ISL_8295656		Libyan Biotechnology Research Center	Libyan Biotechnology Research Center	Ahmad M. Ramadan et al
hCoV-19/Switzerland/ZH-ETHZ-321512/2020	EPI_ISL_603722		Viollier AG	Department of Biosystems Science and Engineering, ETH Zürich	Christian Beisel et al
hCoV-19/Tunisia/M2355/2020	EPI_ISL_11172666		Laboratory of Clinical Virology, Institut Pasteur de Tunis	Laboratory of Clinical Virology, Institut Pasteur de Tunis	Haifa Jmel et al
hCoV-19/Spain/MD-IBV-99012883/2020	EPI_ISL_814016		Hospital General Universitario Gregorio Marañón	SeqCOVID-SPAIN consortium/IBV(CSIC)	Darío García de Viedma et al
hCoV-19/Spain/MD-IBV-99020742/2020	EPI_ISL_1195587		Hospital Universitario 12 de Octubre	SeqCOVID-SPAIN consortium/IBV(CSIC)	Esther Viedma et al
hCoV-19/Morocco/FMP-57/2020	EPI_ISL_775256		Laboratoire Biolife	Laboratoire de Biotechnologie	Mouna Ouadghiri et al
hCoV-19/Denmark/DCGC-26997/2020	EPI_ISL_817894		Department of Virus and Microbiological Special Diagnostics, Statens Serum Institut, Copenhagen, Denmark	Albertsen Lab, Department of Chemistry and Bioscience, Aalborg University, Denmark	Danish Covid-19 Genome Consortium et al
hCoV-19/Spain/PV-IBV-97011365/2020	EPI_ISL_2285902		Servicio de Microbiología. Hospital Universitario Donostia. OSI Donostialdea. Área de Enfermedades Infecciosas, Grupo de Infección Respiratoria y Resistencia Antimicrobiana. Instituto de Investigación Sanitaria Biodonostia	SeqCOVID-SPAIN consortium/IBV(CSIC)	Gustavo Cilla Eguiluz et al
hCoV-19/Germany/un-ChVir21579/2020	EPI_ISL_1138630		Institut für Medizinische Virologie, Universitätsklinikum Frankfurt	Institut für Medizinische Virologie, Universitätsklinikum Frankfurt	Barbara Muehlemann et al
hCoV-19/Norway/3059/2020	EPI_ISL_2491441		Furst Medical Laboratory	Norwegian Institute of Public Health, Department of Virology	Kathrine Stene-Johansen et al
hCoV-19/Senegal/1484541/2020	EPI_ISL_8525900		Institut Pasteur de Dakar	Institut Pasteur de Dakar	Diallo Amadou et al
hCoV-19/UnitedArabEmirates/3892/2020	EPI_ISL_859892		BTC, Khalifa University	BTC, Khalifa University	Al Safar et al
hCoV-19/Senegal/107982/2020	EPI_ISL_8525879		Institut Pasteur de Dakar	Institut Pasteur de Dakar	Diallo Amadou et al
hCoV-19/Italy/BAS-IZSPB-336PT/2020	EPI_ISL_722901		Istituto Zooprofilattico Sperimentale della Puglia e della Basilicata	Istituto Zooprofilattico Sperimentale della Puglia e della Basilicata	Parisi A. et al
hCoV-19/Bulgaria/21BG-EU_000009_Pl1/2021	EPI_ISL_1233448		National Center for Infectious and Parasitic Diseases (NCIPD)	National Center for Infectious and Parasitic Diseases (NCIPD)	Alexiev et al
hCoV-19/Iceland/4197/2020	EPI_ISL_827891	OU165373.1	deCODE genetics	deCODE genetics	Daniel F Gudbjartsson et al
hCoV-19/Portugal/PT1784/2020	EPI_ISL_732013		CH Tondela Viseu	Instituto Nacional de Saude (INSA)	Borges et al
hCoV-19/Portugal/PT1982/2020	EPI_ISL_732205		H Agostinho Ribeiro - Felgueiras	Instituto Nacional de Saude (INSA) and Instituto Gulbenkian de Ciencia (IGC)	Borges et al
hCoV-19/Sweden/SE00286104/2021	EPI_ISL_1362149		Swedish national genomic surveillance program of SARS-CoV-2	The Public Health Agency of Sweden	Swedish national genomic surveillance program of SARS-CoV-2 et al
hCoV-19/Netherlands/ZH-RIVM-12248/2021	EPI_ISL_1014228		Dutch COVID-19 response team	National Institute for Public Health and the Environment (RIVM)	Adam Meijer et al
hCoV-19/Portugal/PT2037/2020	EPI_ISL_732253		CH Porto - H Sto Antonio	Instituto Nacional de Saude (INSA) and Instituto Gulbenkian de Ciencia (IGC)	Borges et al
hCoV-19/Australia/NT67/2020	EPI_ISL_779406		Royal Darwin Hospital Pathology	MDU-PHL	Meumann et al
hCoV-19/Italy/CAM-TIGEM-4892/2021	EPI_ISL_1254957		Istituto Zooprofilattico Sperimentale del Mezzogiorno	Telethon Institute of Genetics and Medicine (TIGEM)	Antonio Grimaldi Patrizia Annunziata Francesco Panariello Biancamaria Pierri Claudia Tiberio Valentina Bouche Chiara Colantuono Maria Concetta Cuomo Denise Di Concilio Lucio Di Filippo Anna Manfredi Marcello Salvi Antonio Limone Luigi Atripaldi Pellegrino Cerino Andrea Ballabio Davide Cacchiarelli et al
hCoV-19/Sweden/20-53774/2020	EPI_ISL_1659739		Swedish national genomic surveillance program of SARS-CoV-2	The Public Health Agency of Sweden	Maximilian Riess et al
hCoV-19/Sweden/4932238811/2020	EPI_ISL_1617614		Swedish national genomic surveillance program of SARS-CoV-2	The Public Health Agency of Sweden	Swedish national genomic surveillance program of SARS-CoV-2 et al
hCoV-19/Latvia/126/2020	EPI_ISL_534215		E. Gulbja Laboratorija	Latvian Biomedical Research and Study Centre	Ivars Silamiķelis et al
hCoV-19/Spain/MD-IBV-99013222/2020	EPI_ISL_831106		Hospital Universitario La Paz (Madrid)	SeqCOVID-SPAIN consortium/IBV(CSIC)	María Rodríguez-Tejedor et al
hCoV-19/Cameroon/CV424/2020	EPI_ISL_845554		National Public Health Laboratory, Cameroon	African Centre of Excellence for Genomics of Infectious Diseases (ACEGID), Redeemer's University	Oluniyi P.E. et al A
hCoV-19/Luxembourg/LNS6975153/2020	EPI_ISL_744489		Laboratoire national de santé, Microbiology, Virology	Laboratoire national de santé, Microbiology, Microbial Genomics Platform	Anke Wienecke-Baldacchino et al
hCoV-19/GuineaBissau/20LNSPGB/2021	EPI_ISL_2150990		Laboratório de Biologia Molecular Jean Piaget	MRCG at LSHTM, Genomics lab	Aladje Balde et al
hCoV-19/Luxembourg/LNS8999829/2020	EPI_ISL_770876		Laboratoire national de santé, Microbiology, Virology	Laboratoire national de santé, Microbiology, Microbial Genomics Platform	Anke Wienecke-Baldacchino et al
hCoV-19/Luxembourg/LNS7117267/2020	EPI_ISL_744517		Laboratoire national de santé, Microbiology, Virology	Laboratoire national de santé, Microbiology, Microbial Genomics Platform	Anke Wienecke-Baldacchino et al
hCoV-19/Luxembourg/LNS0914893/2020	EPI_ISL_739855		Laboratoire national de santé, Microbiology, Virology	Laboratoire national de santé, Microbiology, Microbial Genomics Platform	Anke Wienecke-Baldacchino et al
hCoV-19/Portugal/PT1951/2020	EPI_ISL_732178		ULS Guarda	Instituto Nacional de Saude (INSA) and Instituto Gulbenkian de Ciencia (IGC)	Borges et al
hCoV-19/Sweden/21-00351/2020	EPI_ISL_934335		Klinisk mikrobiologi	The Public Health Agency of Sweden	Anna-Malin Linde et al
hCoV-19/Romania/DJ53322/2020	EPI_ISL_6436597		Medical Genetics Laboratory, Regional Centre of Medical Genetics, Emergency County Hospital Craiova	Medical Genetics Laboratory, Regional Centre of Medical Genetics, Emergency County Hospital Craiova	Anca-Lelia (Riza) Costache et al
hCoV-19/Monaco/HCL021015273401/2021	EPI_ISL_1336649		HOPITAL PRINCESSE GRACE	CNR Virus des Infections Respiratoires - France SUD	Antonin Bal et al
hCoV-19/Denmark/DCGC-4605/2020	EPI_ISL_621274		Department of Virus and Microbiological Special Diagnostics, Statens Serum Institut, Denmark	Albertsen lab, Department of Chemistry and Bioscience, Aalborg University, Denmark	Danish Covid-19 Genome Consortia et al
hCoV-19/Denmark/DCGC-22183/2020	EPI_ISL_757828		Department of Virus and Microbiological Special Diagnostics, Statens Serum Institut, Copenhagen, Denmark	Albertsen Lab, Department of Chemistry and Bioscience, Aalborg University, Denmark	Danish Covid-19 Genome Consortium et al
hCoV-19/SolomonIslands/SOL003/2020	EPI_ISL_11207418		National Referral Hospital Molecular Laboratory	Microbiological Diagnostic Unit - Public Health Laboratory (MDU-PHL)	Jilini et al
hCoV-19/NewZealand/20CV0544/2020	EPI_ISL_637095		LabPLUS	Institute of Environmental Science and Research (ESR)	Xiaoyun Ren et al
hCoV-19/Belgium/UGent-261/2020	EPI_ISL_718000		Lab voor klinische biologie	Onderzoeksgroep Virologie	Laurens Lambrechts et al
hCoV-19/Lebanon/CMUL-102/2020	EPI_ISL_13526921		Laboratoire Microbiologie Santé et Environnement (LMSE), Lebanese University	Bioinformatics Laboratory / LNCC	Dalal Nour et al
hCoV-19/Australia/WA541/2020	EPI_ISL_794713		PathWest Laboratory Medicine WA	PathWest Laboratory Medicine WA Microbial Surveillance Unit	PathWest Laboratory Medicine WA Microbial Surveillance Unit et al
hCoV-19/Ireland/WX-NVRL-21IRL21303/2021	EPI_ISL_959732		National Virus Reference Laboratory	National Virus Reference Laboratory	Michael Carr et al
hCoV-19/Tunisia/69681/2020	EPI_ISL_796782		Laboratory of Microbiology, National Reference Lab, Charles Nicolle Hospital; 2-University of Tunis ElManar, Faculty of Medicine of Tunis, LR99ES09, Tunis, Tunisia	Clinical and Experimental Pharmacology Lab, LR16SP02, National Center of Pharmacovigilance, University of Tunis El Manar, Tunis, Tunisia. 2-Neurodegenerative diseases and psychiatric troubles, LR18SP03, Razi Hospital, University of Tunis El Manar, Tunis, Tunisia. 3- Ministry of Health, National Observatory of New and Emerging Diseases, 1006, Tunis, Tunisia	Ilhem Boutiba-Ben Boubaker et al
hCoV-19/Estonia/Cov7310/2021	EPI_ISL_2642775	OU278377.1	SYNLAB Eesti OÜ	Department of Microbiology, Institute of Biomedicine and Translational Medicine, University of Tartu	Radko Avi et al
hCoV-19/Norway/7292/2020	EPI_ISL_1251344		Dept. of Medical Microbiology, Stavanger University Hospital, Helse Stavanger HF	Norwegian Institute of Public Health, Department of Virology	Kathrine Stene-Johansen et al
hCoV-19/Iraq/HTh20210602_111/2020	EPI_ISL_2383317		The teaching Baghdad hospital	PCR lab	Abdulhussein Thaer et al
hCoV-19/Greece/100254/2021	EPI_ISL_1420643		Biomedical Research Foundation of the Academy of Athens (BRFAA)	Greek Genome Center, Biomedical Research Foundation of the Academy of Athens (BRFAA)	Emmanouil Athanasiadis et al
hCoV-19/Wales/PHWC-4A3566/2020	EPI_ISL_744111		Wales Specialist Virology Centre Sequencing lab: Pathogen Genomics Unit	COVID-19 Genomics UK (COG-UK) Consortium	Catherine Moore et al
hCoV-19/Estonia/149262/2021	EPI_ISL_1138519		Laboratory of Communicable Diseases	1. Laboratory of Communicable Diseases (Estonia); 2. Eurofins Genomics Europe Sequencing GmbH	Liidia Dotsenko et al
hCoV-19/Lithuania/ID7642/2021	EPI_ISL_1005480		Vilnius university hospital Santaros Klinikos, Center of Laboratory Medicine	Vilnius university hospital Santaros Klinikos, Center of Laboratory Medicine	Gytis Dudas et al
hCoV-19/Lithuania/S21B231/2021	EPI_ISL_1324401		National Food and Veterinary Risk Assessment Institute	Vilnius University Hospital Santaros Klinikos, Center of Laboratory Medicine	Rimvydas Norvilas et al
hCoV-19/Curacao/CW-RIVM-21732/2020	EPI_ISL_1014551		Dutch COVID-19 response team	National Institute for Public Health and the Environment (RIVM)	Adam Meijer et al
hCoV-19/Netherlands/NB-EMC-906/2020	EPI_ISL_12683862		Dutch COVID-19 response team	Erasmus Medical Center	Bas Oude Munnink et al
hCoV-19/USA/PA-MGEL-00605/2020	EPI_ISL_5327596		UPMC Clinical Microbiology Laboratory	Microbial Genome Sequencing Center; Microbial Genomic Epidemiology Laboratory, University of Pittsburgh	Lee H. Harrison et al
hCoV-19/USA/NE-CUMC_20164006/2020	EPI_ISL_9158017	OM756913.1	Creighton University Medical Center	Creighton COVID Consortium	Holly Stessman et al
hCoV-19/Portugal/PT0487/2020	EPI_ISL_454211		H Vila Franca Xira	Instituto Nacional de Saude (INSA)	Borges et al
hCoV-19/Canada/BC-BCCDC-3561/2020	EPI_ISL_968258		BCCDC Public Health Laboratory	BCCDC Public Health Laboratory	Prystajecky Natalie et al
hCoV-19/Pakistan/NIH-78/2020	EPI_ISL_1385806		Department of Virology	Department of Virology	Massab Umair et al
hCoV-19/Zambia/ZMB-230/2020	EPI_ISL_977257		University of Zambia, School of Veterinary Medicine	UNZAVET and PATH	Mulenga Mwenda-Chimfwembe et al
hCoV-19/Malta/BAL-Sliema-7/2020	EPI_ISL_576123	MW079424.1	Laboratory, The Bio Arte Limited	Laboratory, The Bio Arte Limited	Biazzo et al
hCoV-19/Malta/BAL-Sliema-3/2020	EPI_ISL_576119	MW079420.1	Laboratory, The Bio Arte Limited	Laboratory, The Bio Arte Limited	Biazzo et al
hCoV-19/Norway/2380/2020	EPI_ISL_449787		Furst Medical Laboratory	Norwegian Institute of Public Health, Department of Virology	Kathrine Stene-Johansen et al
hCoV-19/Bahrain/340217593/2020	EPI_ISL_487270	MT745584.1		Communicable Disease Laboratory, Public Health Directorate	AlWasti et al
hCoV-19/Bahrain/023287015_S14_L001/2020	EPI_ISL_632284	MW228279.1	Communicable Disease Laboratory, Public Health Directorate	Communicable Disease Laboratory, Public Health Directorate	AlWasti et al
hCoV-19/Togo/C4528/2020	EPI_ISL_1575299		Laboratoire Biolim/FSS/UL	Unité Mixte Internationale TransVIHMI (UMI 233 IRD – U1175 INSERM - Université de Montpellier) IRD (Institut de recherche pour le développement)	Mounerou SALOU et al
hCoV-19/Guinea/Conakry-INSP-51905/2021	EPI_ISL_999032		Institut Pasteur de Guinée	Institut Pasteur de Dakar	Grayo Solene et al
hCoV-19/BurkinaFaso/B05-2371/2020	EPI_ISL_1299495		Centre Hospitalo Universitaire Souro Sanou	Centre Muraz	Arsène Zongo et al
hCoV-19/BurkinaFaso/CV1893/2021	EPI_ISL_4255117		Centre Hospitalier Universitaire Yalgado OUEDRAOGO	Africa Centre for Excellence for Genomics of Infectious Diseases (ACEGID), Redeemer’s University	Olawoye et al
hCoV-19/Niger/58-20/2020	EPI_ISL_2281809		Centre de Recherche Médicale et Sanitaire (CERMES)	Institut Pasteur de Dakar	Lagare Adamou et al
hCoV-19/Ethiopia/AHRI-002/2020	EPI_ISL_3071136		Armauer Hansen Research Institute	Armauer Hansen Research Institute	Mr. Dawit Hailu Alemayehu et al
hCoV-19/Djibouti/NAMRU3_A21/2020	EPI_ISL_2860833	MZ517144.1	Naval Medical Research Unit No. 3	Naval Medical Research Center Biological Defense Research Directorate	Catherine E. Arnold et al
hCoV-19/Djibouti/NAMRU3_EB1/2020	EPI_ISL_3920339	OK018288.1	Naval Medical Research Unit No. 3	Naval Medical Research Center Biological Defense Research Directorate	Catherine E. Arnold et al
hCoV-19/Togo/BMC-1284-20/2020	EPI_ISL_1415428		Institut National d'hygiène	Unité Mixte Internationale TransVIHMI (UMI 233 IRD – U1175 INSERM - Université de Montpellier) IRD (Institut de recherche pour le développement)	Mounerou SALOU et al
hCoV-19/Serbia/Novi_Sad-32611903/2020	EPI_ISL_6698781		Institute of Virology, Vaccines and Sera "Torlak"	Institute of microbiology and Immunology, Faculty of Medicine, University of Belgrade	Knezevic et al
hCoV-19/Japan/P2-1/2020	EPI_ISL_419297	LC547519.1	Chiba Prefectural Institute of Public Health	Pathogen Genomics Center, National Institute of Infectious Diseases	Tsuyoshi Sekizuka et al C (https://dx.doi.org/10.3389/fmicb.2020.01316)
hCoV-19/Belgium/ULG-10200/2020	EPI_ISL_471435		Department of Clinical Microbiology	GIGA Medical Genomics	Keith Durkin et al
hCoV-19/Turkey/IST-GLAB-196/2020	EPI_ISL_480280		Genomic Laboratory (GLAB) (Conjoint lab of Health Directorate of Istanbul and Istanbul Technical University)	Genomic Laboratory (GLAB), Istanbul Technical University	Ilker Karacan et al
hCoV-19/Turkey/IST-GLAB-252/2020	EPI_ISL_735317		Genomic Laboratory (GLAB) (Conjoint lab of Health Directorate of Istanbul and Istanbul Technical University)	Genomic Laboratory (GLAB), Istanbul Technical University	Ilker Karacan et al
hCoV-19/Japan/IC-0908/2021	EPI_ISL_1927815		SARS-CoV-2 testing team, National Institute of Infectious Diseases	Pathogen Genomics Center, National Institute of Infectious Diseases	Tsuyoshi Sekizuka et al B
hCoV-19/Argentina/INEI104464/2021	EPI_ISL_2140141		Servicio Virosis Respiratorias-Departamento Virología-INEI	Instituto Nacional Enfermedades Infecciosas C.G.Malbran	Baumeister E. et al
hCoV-19/Sudan/N6767/2020	EPI_ISL_4739532		National Public Health Laboratory (NPHL)	National Institute for Communicable Diseases of the National Health Laboratory Service	Elham Rizgalla et al
hCoV-19/USA/RI_RKL_001_41076_AM621/2020	EPI_ISL_2000596		Rami Kantor lab	Rami Kantor lab	Josephine Darpolor et al
hCoV-19/CzechRepublic/FNHK-18902/2020	EPI_ISL_895754		Molecular biology division, Institute of Clinical Biochemistry and Diagnostics, Charles University, Faculty of Medicine in Hradec Králové and University Hospital Hradec Králové	Molecular biology division, Institute of Clinical Biochemistry and Diagnostics, Charles University, Faculty of Medicine in Hradec Králové and University Hospital Hradec Králové	Helena Kovaříková et al
hCoV-19/Nicaragua/MAN-18980/2020	EPI_ISL_9159846		CNDR	MSHS Pathogen Surveillance Program	Aubree Gordon et al
hCoV-19/Sudan/N6777/2020	EPI_ISL_4739627		National Public Health Laboratory (NPHL)	National Institute for Communicable Diseases of the National Health Laboratory Service	Elham Rizgalla et al
hCoV-19/Egypt/NRC2/2020	EPI_ISL_1315065	MW737831.1	Armed Forces Medical Research Laboratories and Blood Bank, Egypt	Department of Microbial Biotechnology, Genetic Engineering Division, National Research Centre	Reham Dawood et al
hCoV-19/Colombia/CUN-GVI-98087/2020	EPI_ISL_447812		Instituto Nacional de Salud, Bogotá, Colombia	Grupo de Investigaciones Microbiológicas-UR (GIMUR), Departamento de Biología, Facultad de Ciencias Naturales, Universidad del Rosario, Bogotá, Colombia Instituto Nacional de Salud, Bogotá, Colombia Icahn School of Medicine at Mount Sinai, New York, USA	Juan David Ramírez et al (https://www.medrxiv.org/content/10.1101/2020.06.11.20125799v1)
hCoV-19/Colombia/GVI-150146/2020	EPI_ISL_942006		Instituto Nacional de Salud, Bogotá, Colombia	Centro de Investigaciones en Microbiología y Biotecnología-UR (CIMBIUR), Facultad de Ciencias Naturales, Universidad del Rosario, Bogotá, Colombia Instituto Nacional de Salud, Bogotá, Colombia Icahn School of Medicine at Mount Sinai, New York, USA	Luz Helena Patiño et al
hCoV-19/Italy/TAA-APSS-Ph4_RUN2_NB20/2020	EPI_ISL_3730856		U.O. Microbiologia e Virologia, Azienda Provinciale per i Servizi Sanitari Provincia Autonoma di Trento, Ospedale S.Chiara	U.O. Microbiologia e Virologia, Azienda Provinciale per i Servizi Sanitari Provincia Autonoma di Trento, Ospedale S.Chiara	Mirko Moser et al
hCoV-19/Canada/ABPHL-06800/2021	EPI_ISL_2165730		Alberta Precision Labs (APL)	Public Health Agency of Canada (PHAC) National Microbiology Laboratory	Buss et al
hCoV-19/Canada/PE-NML-5805/2021	EPI_ISL_15184931		PE-QEH Dept of Lab Medicine	National Microbiology Laboratory (NML)	Vanessa Arseneau et al
hCoV-19/Canada/NL-NML-62038/2021	EPI_ISL_2484645		NL-Dr. Leonard A. Miller Centre for Health Services	National Microbiology Laboratory (NML)	Anna Majer et al
hCoV-19/Canada/BC-BCCDC-120386/2021	EPI_ISL_3597273		British Columbia Centre For Disease Control	BCCDC Public Health Laboratory	Prystajecky Natalie et al
hCoV-19/USA/ND-NDDH-02542/2020	EPI_ISL_2876444		North Dakota Department of Health, Public Health Laboratory	North Dakota Department of Health, Public Health Laboratory	Lisa Wingerter et al
hCoV-19/Turkey/HSGM-4505/2020	EPI_ISL_429867		Ministry of Health Turkey	Ministry of Health Turkey	Fatma Bayrakdar et al B (https://dx.doi.org/10.1101/2020.05.15.095794)
hCoV-19/France/PAC-IHU-14003_Nova1/2020	EPI_ISL_2756881	ON298566.1	MEPHI, Aix Marseille University	MEPHI, Aix Marseille University	Anthony LEVASSEUR et al
hCoV-19/Slovenia/110821/2020	EPI_ISL_2644429		Institute of Microbiology and Immunology, Faculty of Medicine, University of Ljubljana	Institute of Microbiology and Immunology, Faculty of Medicine, University of Ljubljana	Alen Suljič et al
hCoV-19/Luxembourg/LNS9214305/2021	EPI_ISL_3145670		BioneXt Lab	Laboratoire national de sante, Microbiology, Microbial Genomics Platform	Anke Wienecke-Baldacchino et al
hCoV-19/Tunisia/5610/2020	EPI_ISL_10863091		Laboratory of Microbiology, National Reference Lab, Charles Nicolle Hospital; 2-University of Tunis ElManar, Faculty of Medicine of Tunis, LR99ES09, Tunis, Tunisia	Clinical and Experimental Pharmacology Lab, LR16SP02, National Center of Pharmacovigilance, University of Tunis El Manar, Tunis, Tunisia. 2- Ministry of Health, National Observatory of New and Emerging Diseases, 1006, Tunis, Tunisia	Sameh Trabelsi et al
hCoV-19/Netherlands/NB-EMC-683/2020	EPI_ISL_1311562		Dutch COVID-19 response team	Erasmus Medical Center	Bas Oude Munnink et al
hCoV-19/Canada/QC-1nIOU-A3233212/2020	EPI_ISL_7686929		Laboratoire de santé publique du Québec	Laboratoire de santé publique du Québec	Sandrine Moreira et al
hCoV-19/Denmark/DCGC-7151/2020	EPI_ISL_619169		Department of Virus and Microbiological Special Diagnostics, Statens Serum Institut, Denmark	Albertsen lab, Department of Chemistry and Bioscience, Aalborg University, Denmark	Danish Covid-19 Genome Consortia et al
hCoV-19/Hungary/HM-0126-362/2021	EPI_ISL_1041207		Hungarian Defence Forces Military Medical Centre	National Laboratory of Virology, Szentágothai Research Centre	Endre Gábor Tóth et al
hCoV-19/Hungary/US-60431w/2020	EPI_ISL_677806		University of Szeged, Institute of Clinical Microbiology	National Laboratory of Virology, Szentágothai Research Centre	Endre Gábor Tóth et al
hCoV-19/Hungary/HM-0121-113/2021	EPI_ISL_1041202		Hungarian Defence Forces Military Medical Centre	National Laboratory of Virology, Szentágothai Research Centre	Endre Gábor Tóth et al
hCoV-19/Hungary/US-56260w/2020	EPI_ISL_677775		University of Szeged, Institute of Clinical Microbiology	National Laboratory of Virology, Szentágothai Research Centre	Endre Gábor Tóth et al
hCoV-19/Slovakia/UKBA-610/2020	EPI_ISL_788987		Institute of Virology, Biomedical Research Center of the Slovak Academy of Sciences, Bratislava	Faculty of Natural Sciences, Comenius University, Bratislava	Viktória Čabanová et al
hCoV-19/France/PAC-IHU-3177/2021	EPI_ISL_982904		MEPHI Aix Marseille University (AMU)	MEPHI Aix Marseille University (AMU)	Anthony LEVASSEUR et al
hCoV-19/Tahiti/HCL021013306101/2020	EPI_ISL_1371902		C H DE LA POLYNESIE FRANCAISE	CNR Virus des Infections Respiratoires - France SUD	Antonin Bal et al
hCoV-19/Tunisia/C-1099/2021	EPI_ISL_11266017		Laboratory of Clinical Virology, Institut Pasteur de Tunis	The African Centre of Excellence for Genomics of Infectious Diseases (ACEGID)	Anissa Chouikha et al
hCoV-19/Guadeloupe/IPP04222/2021	EPI_ISL_1259296		Hopital	National Reference Center for Viruses of Respiratory Infections, Institut Pasteur, Paris	Marion Barbet et al
hCoV-19/Luxembourg/LNS5395834/2020	EPI_ISL_744225		Laboratoire national de santé, Microbiology, Virology	Laboratoire national de santé, Microbiology, Microbial Genomics Platform	Anke Wienecke-Baldacchino et al
hCoV-19/HongKong/HKU-201216-253/2020	EPI_ISL_1034591		Department of Microbiology, The University of Hong Kong	Department of Microbiology, The University of Hong Kong	Kelvin K.W. To et al
hCoV-19/PapuaNewGuinea/PNG208/2021	EPI_ISL_1424604		Queensland Medical Laboratories	Victorian Infectious Diseases Reference Laboratory (VIDRL) and the Melbourne Diagnostic Unit Public Health Laboratory (MDU-PHL)	Palou et al
hCoV-19/Singapore/415/2021	EPI_ISL_1519363		National Public Health Laboratory, National Centre for Infectious Diseases	National Public Health Laboratory, National Centre for Infectious Diseases	Tze Minn Mak et al
hCoV-19/NewZealand/21CV0188/2021	EPI_ISL_1967890		Canterbury Health Laboratories	Institute of Environmental Science and Research (ESR)	Xiaoyun Ren et al
hCoV-19/PapuaNewGuinea/PNG2414/2021	EPI_ISL_4948753		Central Public Health Laboratory	Microbiological Diagnostic Unit - Public Health Laboratory (MDU-PHL)	Kumbu et al
hCoV-19/Fiji/FJ666/2021	EPI_ISL_4820293		Fiji Centre for Communicable Disease Control	Microbiological Diagnostic Unit - Public Health Laboratory (MDU-PHL)	Sahukhan et al
hCoV-19/Australia/QLD1725/2021	EPI_ISL_1306126		Queensland Health Forensic and Scientific Services	Queensland Health Forensic and Scientific Services	Son Nguyen et al
hCoV-19/Timor-Leste/TL691/2021	EPI_ISL_4761674		National Health Laboratory, Timor-Leste	Microbiological Diagnostic Unit - Public Health Laboratory (MDU-PHL)	Soares da Silva et al
hCoV-19/Timor-Leste/TL1019/2021	EPI_ISL_4761837		National Health Laboratory, Timor-Leste	Microbiological Diagnostic Unit - Public Health Laboratory (MDU-PHL)	Soares da Silva et al
hCoV-19/Timor-Leste/TL563/2021	EPI_ISL_4761629		National Health Laboratory, Timor-Leste	Microbiological Diagnostic Unit - Public Health Laboratory (MDU-PHL)	Soares da Silva et al
hCoV-19/Timor-Leste/TL736/2021	EPI_ISL_4761700		National Health Laboratory, Timor-Leste	Microbiological Diagnostic Unit - Public Health Laboratory (MDU-PHL)	Soares da Silva et al
hCoV-19/Timor-Leste/TL873/2021	EPI_ISL_4761714		National Health Laboratory, Timor-Leste	Microbiological Diagnostic Unit - Public Health Laboratory (MDU-PHL)	Soares da Silva et al
hCoV-19/Timor-Leste/TL813/2021	EPI_ISL_4761783		National Health Laboratory, Timor-Leste	Microbiological Diagnostic Unit - Public Health Laboratory (MDU-PHL)	Soares da Silva et al
hCoV-19/Ghana/84279_S42/2020	EPI_ISL_515108	MT890236.1	Department of Biochemistry, Cell and Molecular Biology	WACCBIP, University of Ghana	Ngoi et al
hCoV-19/Colombia/ANT-UW-651262772201/2020	EPI_ISL_1324138		UW Virology Lab	UW Virology Lab	Pavitra Roychoudhury et al
hCoV-19/Colombia/ANT-C34/2020	EPI_ISL_12864575		Centro de Estudio de Enfermedades Autoinmunes (CREA), Universidad del Rosario, Bogota, Colombia	Centro de Investigaciones en Microbiología y Biotecnología-UR (CIMBIUR), Facultad de Ciencias Naturales, Universidad del Rosario, Bogotá, Colombia	Juan-Manuel Anaya et al
hCoV-19/Colombia/ATL-INS-VG-1226/2021	EPI_ISL_1303368		Clinica de la Costa	Instituto Nacional de Salud- Dirección de Investigación en Salud Pública	Katherine Laiton-Donato et al B
hCoV-19/DRC/INRB-RDC-719/2021	EPI_ISL_9570976		Pathogen Genomics Lab, National Institute for Biomedical Research (INRB)	Pathogen Genomics Lab, National Institute for Biomedical Research (INRB)	Placide Mbala-Kingebeni et al A
hCoV-19/Panama/GMI-PASEQ436/2021	EPI_ISL_11695604		Gorgas Memorial Institute of Health Studies	Gorgas Memorial Institute of Health Studies	Claudia Gonzalez et al
hCoV-19/Panama/GMI-PAM26520/2021	EPI_ISL_11696269		Gorgas Memorial Institute of Health Studies	Gorgas Memorial Institute of Health Studies	Claudia Gonzalez et al
hCoV-19/Colombia/DC-I291/2021	EPI_ISL_5365910		Fundación Cardioinfantil	Centro de Investigaciones en Microbiología y Biotecnología-UR (CIMBIUR), Facultad de Ciencias Naturales, Universidad del Rosario, Bogotá, Colombia	Marina Muñoz et al
hCoV-19/Colombia/DC-INS-456402/2021	EPI_ISL_4212163		LSP DISTRITAL BOGOTA	Gencore - Universidad de los Andes	Luisa Sacristan et al
hCoV-19/Chile/AT-154865/2021	EPI_ISL_5011416		Genetica Molecular and Subdepartamento de Virologia ISP Chile	Instituto de Salud Publica de Chile	Karen Orostica et al
hCoV-19/Venezuela/Fal4309/2021	EPI_ISL_10728893		IVIC	Laboratorio de Virologia Molecular	Rossana C Jaspe et al
hCoV-19/Ecuador/NIC-INSPI-1811-5397/2021	EPI_ISL_14081274		INSPI-CRN DE INFLUENZA Y OTROS VIRUS RESPIRATORIOS	INSPI-CRN DE INFLUENZA Y OTROS VIRUS RESPIRATORIOS	Alfredo Bruno et al
hCoV-19/Venezuela/Por1935/2021	EPI_ISL_10728901		IVIC	Laboratorio de Virologia Molecular	Rossana C Jaspe et al
hCoV-19/Bonaire/BQ-RIVM-35139/2021	EPI_ISL_2405596		Dutch COVID-19 response team	National Institute for Public Health and the Environment (RIVM)	Adam Meijer et al
hCoV-19/Ecuador/NIC-INSPI-50245/2021	EPI_ISL_3274483		INSPI-CRN DE INFLUENZA Y OTROS VIRUS RESPIRATORIOS	NIC-INSPI	Alfredo Bruno et al
hCoV-19/Bahrain/920677400/2021	EPI_ISL_14133005	MW704292.1	Communicable Disease Laboratory, Public Health Directorate	Communicable Disease Laboratory, Public Health Directorate	Alwasti et al
hCoV-19/Pakistan/NIH-60/2020	EPI_ISL_1406394		Department of Virology	Department of Virology	Massab Umair et al
hCoV-19/Australia/QLD1459/2020	EPI_ISL_1300525		Queensland Health Forensic and Scientific Services	Queensland Health Forensic and Scientific Services	Son Nguyen et al
hCoV-19/Indonesia/JI-RSDS-RCVTD-UNAIR-6B/2020	EPI_ISL_1366083	MZ026854.1	Dr. Soetomo Teaching Hospital	Research Center for Vaccine Technology and Development, Institute of Tropical Disease, Airlangga University	Fedik Abdul Rantam et al
hCoV-19/SaudiArabia/KAUST-RIYADH1168/2020	EPI_ISL_678169	OV079448.1	Pathogen Genomics Lab King Abdullah University of Science and Technology(KAUST)	Pathogen Genomics Lab King Abdullah University of Science and Technology(KAUST)	Raeece Naeem et al
hCoV-19/Indonesia/KU-NIHRD-PME9235/2020	EPI_ISL_803876		RSUD Tarakan Kalimantan Utara	National Institute of Health Research and Development	Subangkit et al
hCoV-19/Indonesia/JT-UNS-26-41182/2020	EPI_ISL_759842		Rumah Sakit Universitas Sebelas Maret (RS-UNS)	Universitas Sebelas Maret (UNS); Rumah Sakit Universitas Sebelas Maret (RS-UNS), Surakarta; National Institute of Health Research and Development, Indonesian Ministry of Health, Jakarta.	Betty Suryawati et al
hCoV-19/Afghanistan/IMB07958/2020	EPI_ISL_1000998		Bundeswehr Institute of Microbiology	Bundeswehr Institute of Microbiology	Markus Antwerpen et al
hCoV-19/Indonesia/JB-GS-WJHL-ITB-GS-002/2020	EPI_ISL_7472791		West Java Health Laboratory	West Java Health Laboratory; School of Life Sciences and Technology, Institut Teknologi Bandung	Azzania Fibriani et al
hCoV-19/Singapore/1446/2020	EPI_ISL_728182		National Public Health Laboratory, National Centre for Infectious Diseases	National Public Health Laboratory, National Centre for Infectious Diseases	Tze Minn Mak et al
hCoV-19/Pakistan/NIBD-01-KHI/2020	EPI_ISL_708839		National Institute of Blood Diseases (NIBD), Molecular Biology Lab	Genomics Lab NIBD	Samina Naz Mukry et al
hCoV-19/Pakistan/NIH-63/2020	EPI_ISL_1385794		Department of Virology	Department of Virology	Massab Umair et al
hCoV-19/India/WB-1930300478685/2021	EPI_ISL_1419730		INSACOG-WB	National Institute of Biomedical Genomics – INSACOG	Arindam Maitra et al
hCoV-19/India/AP-CS0957/2020	EPI_ISL_862355		Kurnool Medical College (KMC)	CSIR Institute of Genomics and Integrative Biology	Pallavali Roja Rani et al
hCoV-19/Australia/QLD1344/2020	EPI_ISL_849686		Queensland Health Forensic and Scientific Services	Queensland Health Forensic and Scientific Services	Son Nguyen et al
hCoV-19/Turkey/HSGM-3233/2021	EPI_ISL_1117622		Ministry of Health Turkey	Ministry of Health Turkey	Fatma Bayrakdar et al A
hCoV-19/NewZealand/20CV0527/2020	EPI_ISL_637085		Wellington SCL (WN)	Institute of Environmental Science and Research (ESR)	Xiaoyun Ren et al
hCoV-19/Pakistan/JRCGR_SCV-99_QTA-03/2021	EPI_ISL_2466732	MZ328045.1	Jamil-ur-Rahman Center for Genome Research, Dr. Panjwani Center for Molecular Medicine and Drug Research	Jamil-ur-Rahman Center for Genome Research, Dr. Panjwani Center for Molecular Medicine and Drug Research	Irfan et al
hCoV-19/Australia/SA0592/2020	EPI_ISL_732960		SA Pathology	SA Pathology	Lex Leong et al
hCoV-19/Bahrain/460056646/2020	EPI_ISL_14133021	MW659092.1	Communicable Disease Laboratory, Public Health Directorate	Communicable Disease Laboratory, Public Health Directorate	Alwasti et al
hCoV-19/Iran/46738/2020	EPI_ISL_15755347		COVID-19 National Reference Laboratory, Pasteur Institute of Iran	COVID-19 National Reference Laboratory, Pasteur Institute of Iran	Ali Maleki et al
hCoV-19/Canada/NL-NML-3121/2020	EPI_ISL_1055429		Dr. Leonard A. Miller Centre for Health Services	National Microbiology Laboratory (NML)	Anna Majer et al
hCoV-19/Finland/8LS18H1/2020	EPI_ISL_755979		Department of Virology and Immunology, University of Helsinki and Helsinki University Hospital, Huslab Finland	Department of Virology, Faculty of Medicine, University of Helsinki, Helsinki, Finland	Teemu Smura et al
hCoV-19/UnitedArabEmirates/3598/2020	EPI_ISL_859786		BTC, Khalifa University	BTC, Khalifa University	Al Safar et al
hCoV-19/HongKong/CUHK-NC9572/2021	EPI_ISL_3066380		Department of Microbiology	Department of Microbiology	Zigui Chen et al
hCoV-19/HongKong/HKU-201216-325/2020	EPI_ISL_1034390		Department of Microbiology, The University of Hong Kong	Department of Microbiology, The University of Hong Kong	Kelvin K.W. To et al
hCoV-19/Iraq/Samawa-18/2021	EPI_ISL_1524347	MZ145288.1	Biology Department, College of Science, Al Muthanna University and Public Health Laboratory, Al-Muthanna Health Directorate	Department of Virology, Faculty of Medicine, University of Helsinki, Helsinki, Finland	Nihad Al-Rashedi et al
hCoV-19/Singapore/1128/2020	EPI_ISL_626640		National Public Health Laboratory, National Centre for Infectious Diseases	National Public Health Laboratory, National Centre for Infectious Diseases	Tze Minn Mak et al
hCoV-19/Myanmar/DSMRC-005/2021	EPI_ISL_849738	MW491246.1	Special Operations Medical Research Division, Defence Services Medical Research Centre	Special Operations Medical Research Division, Defence Services Medical Research Centre	Oo et al
hCoV-19/Thailand/Tak-CONI-0821/2021	EPI_ISL_2802823		Shoklo Malaria Research Unit	COVID-19 Network Investigations (CONI) Alliance	Elizabeth Batty et al
hCoV-19/Cambodia/180348/2020	EPI_ISL_933782		Virology Unit, Institut Pasteur du Cambodge	Virology Unit, Institut Pasteur du Cambodge	Sokhoun Yann et al
hCoV-19/Thailand/A21898/2021	EPI_ISL_3892049		Port Health and Quarantine, Suvarnabhumi Airport	Thai Red Cross Emerging Infectious Diseases Clinical Center and Faculty of Medicine, Chulalongkorn University	Rome Buathong et al
hCoV-19/Yunnan/RLC64/2021	EPI_ISL_13005128		Department of Acute Infectious Diseases Control and Prevention, Yunnan Provincial Center for Disease Control and Prevention	Department of Acute Infectious Diseases Control and Prevention, Yunnan Provincial Center for Disease Control and Prevention	Meiling Zhang et al
hCoV-19/Yunnan/RLC75/2021	EPI_ISL_13005139		Department of Acute Infectious Diseases Control and Prevention, Yunnan Provincial Center for Disease Control and Prevention	Department of Acute Infectious Diseases Control and Prevention, Yunnan Provincial Center for Disease Control and Prevention	Meiling Zhang et al
hCoV-19/USA/CT-QDX-769/2020	EPI_ISL_571518	MW064816.1	Quest Diagnostics	Quest Diagnostics	Rosenthal et al
hCoV-19/USA/OH-ODH-SC35340/2020	EPI_ISL_780422		Ohio Department of Health Laboratory	Ohio Department of Health Laboratory	Holmes et al
hCoV-19/Venezuela/3NE/2020	EPI_ISL_1577816	MT907516.1	INHRR	Laboratorio de Virología Molecular	Loureiro CL et al
hCoV-19/SriLanka/KDU2564/2020	EPI_ISL_3803028		Biomedical Laboratory 2	Biomedical Laboratory 2	HS Jayasinghearachchi et al
hCoV-19/Cambodia/125555/2020	EPI_ISL_1040029		Original detection - Virology Unit, Institut Pasteur du Cambodge; Sequencing - US National Institute of Allergy and Infectious Diseases Cambodia	Virology Unit, Institut Pasteur du Cambodge	Jennifer Bohl et al
hCoV-19/env/USA/MT-BWRF-0327/2020	EPI_ISL_437434		Bozeman Water Reclamation Facility	Wiedenheft lab, Montana State University	Artem Nemudryi et al (http://medrxiv.org/lookup/doi/10.1101/2020.04.15.20066746)
hCoV-19/Guatemala/ASI1114/2020	EPI_ISL_5926978		Laboratorio Nacional de Salud	Asociación de Salud Integral / Clínica Familiar "Luis Ángel García"	Eduardo Arathon et al
hCoV-19/Tunisia/COV1482/2020	EPI_ISL_463006	MT499220.1		Clinical virology	Fares et al (https://dx.doi.org/10.22541/au.159137642.26983355)
hCoV-19/Fiji/FJ016/2020	EPI_ISL_4820288		Fiji Centre for Communicable Disease Control	Microbiological Diagnostic Unit - Public Health Laboratory (MDU-PHL)	Sahukhan et al
hCoV-19/Zimbabwe/ZW-25/2020	EPI_ISL_647977	LR963402.1	National Microbiology Reference Laboratory	Quadram Institute Bioscience	Thanh Le Viet et al
hCoV-19/PuertoRico/PR-CDC-S18/2020	EPI_ISL_434552	MT419821.1	Puerto Rico Department of Health	Centers for Disease Control and Prevention, Dengue Branch	Gilberto A. Santiago et al
hCoV-19/Israel/1639953/2020	EPI_ISL_447418		Clinical Microbiology Laboratory, The Baruch Padeh Medical Center, Poriya	Stern Lab	Stern Lab et al (https://dx.doi.org/10.1101/2020.05.21.20104521)
hCoV-19/Israel/CVL-n-6126/2020	EPI_ISL_474993	MW674841.1	Israel Central Virology laboratory	Israel Central Virology laboratory	Neta Zuckerman et al
hCoV-19/USA/NH-UW-5500364/2020	EPI_ISL_2790615	MZ497211.1	UW Virology Lab	UW Virology Lab	Pavitra Roychoudhury et al
hCoV-19/Norway/2500/2020	EPI_ISL_481212		Ostfold Hospital Trust - Kalnes, Centre for Laboratory Medicine, Section for gene technology and infection serology	Norwegian Institute of Public Health, Department of Virology	Kathrine Stene-Johansen et al
hCoV-19/Algeria/11814/2020	EPI_ISL_12156725		NIC, Viral Respiratory Unit	NIC, Viral Respiratory Unit	Sarah Belkalem et al
hCoV-19/Argentina/PAIS-D0025/2020	EPI_ISL_792467		Laboratorio del Hospital Regional Ushuaia Gdor. Ernesto Campos	Hospital Regional Ushuaia - Centro Austral De Investigaciones Científicas - Universidad Nacional De Tierra Del Fuego on behalf of 'Proyecto Argentino Interinstitucional de genomica de SARS-CoV-2' (PAIS Consortium)	Ceballos et al
hCoV-19/Germany/NW-KRO-1069/2020	EPI_ISL_2870703		MVZ Labor Krone GbR	Center of Medical Microbiology, Virology, and Hospital Hygiene, University of Duesseldorf	Dennis Deschka et al
hCoV-19/Germany/NW-KRO-463/2020	EPI_ISL_2869924		MVZ Labor Krone GbR	Center of Medical Microbiology, Virology, and Hospital Hygiene, University of Duesseldorf	Dennis Deschka et al
hCoV-19/Australia/QLD1083/2020	EPI_ISL_593602		Queensland Health Forensic and Scientific Services	Queensland Health Forensic and Scientific Services	Son Nguyen et al
hCoV-19/Australia/VIC1575/2020	EPI_ISL_456495	MT612185.1	Victorian Infectious Diseases Reference Laboratory (VIDRL)	Microbiological Diagnostic Unit Public Health Laboratory and Victorian Infectious Diseases Reference Laboratory, Doherty Institute	Caly L. et al B
hCoV-19/Harbin/IVDC-01-01/2020	EPI_ISL_850946		National Institute for Viral Disease Control and Prevention, China CDC	National Institute for Viral Disease Control and Prevention, China CDC	Xiang Zhao et al
hCoV-19/Djibouti/NAMRU3_015/2020	EPI_ISL_3869529	MZ970720.1	Naval Medical Research Unit No. 3	Naval Medical Research Center Biological Defense Research Directorate	Catherine E. Arnold et al
hCoV-19/Djibouti/NAMRU3_028/2020	EPI_ISL_10696051	OK018227.1	Naval Medical Research Unit No. 3	Naval Medical Research Center Biological Defense Research Directorate	Logan J. Voegtly et al
hCoV-19/Algeria/91118/2020	EPI_ISL_12156729		NIC, Viral Respiratory Unit	NIC, Viral Respiratory Unit	Sarah Belkalem et al
hCoV-19/Spain/RI-IBV-006020/2020	EPI_ISL_500450		Centro de Investigación Biomédica de La Rioja - Hospital San Pedro Logroño	SeqCOVID-SPAIN consortium/IBV(CSIC)	María de Toro et al
hCoV-19/USA/NH-CDC-03065707-001/2020	EPI_ISL_420791	MT304484.1	NH Department of Health and Human Services Public Health Labs	Pathogen Discovery, Respiratory Viruses Branch, Division of Viral Diseases, Centers for Disease Control and Prevention	Krista Queen et al
hCoV-19/HongKong/CUHK-NC9113/2020	EPI_ISL_3066307		Department of Microbiology	Department of Microbiology	Zigui Chen et al
hCoV-19/Finland/21KS3H2/2020	EPI_ISL_757378		Department of Virology and Immunology, University of Helsinki and Helsinki University Hospital, Huslab Finland	Department of Virology, Faculty of Medicine, University of Helsinki, Helsinki, Finland	Teemu Smura et al
hCoV-19/Mongolia/UB-4389/2020	EPI_ISL_9879598		National Center for Communicable Diseases (NCCD) National Influenza Center	National Center for Communicable Diseases (NCCD) National Influenza Center	Naranzul Tsedenbal et al
hCoV-19/Somalia/CV1161/2020	EPI_ISL_2107095		National Institute of Health (NIH) - Federal Government of Somalia	African Centre of Excellence for Genomics of Infectious Diseases (ACEGID), Redeemer’s University	Olawoye et al
hCoV-19/USA/DC-DFS-PHL-0059/2020	EPI_ISL_1168444		DC Public Health Lab/ Dept. of Forensic Sciences	DC Public Health Lab/ Dept. of Forensic Sciences	Scott Nguyen et al
hCoV-19/PuertoRico/PR-CDC-S29/2020	EPI_ISL_539495	MW018448.1	Centers for Disease Control and Prevention, Dengue Branch	Centers for Disease Control and Prevention, Dengue Branch	Gilberto A. Santiago et al
hCoV-19/USA/SC-MCRDPI_20_3456-T56/2020	EPI_ISL_2894867		Naval Medical Research Center Biological Defense Research Directorate	van Bakel Laboratory, Genetics and Genomics Sciences, Icahn School of Medicine at Mount Sinai	Rhonda A. Lizewski et al
hCoV-19/USA/MA-MGH-02978/2020	EPI_ISL_765669	MW454570.1	Massachusetts General Hospital	Infectious Disease Program, Broad Institute of Harvard and MIT	Lemieux et al
hCoV-19/USA/NM-NMDOH-2020330065/2020	EPI_ISL_644603	MW268721.1	New Mexico Department of Health Scientific Laboratory	New Mexico Department of Health Scientific Laboratory	Ellie Johnson et al
hCoV-19/NewZealand/20VR2522/2020	EPI_ISL_456382	MZ332249.1	LabPLUS	Institute of Environmental Science and Research (ESR)	Matt Storey et al
hCoV-19/NewZealand/NZ4_virus/2020	EPI_ISL_8802832		Southern Community Laboratories	Quinones-Mateu Laboratory	Miguel Quinones-Mateu et al
hCoV-19/USA/NV-NSPHL-A0154/2020	EPI_ISL_515418		Nevada State Public Health Laboratory	Nevada State Public Health Laboratory	Richard Tillett et al
hCoV-19/USA/LA-GBCL-26513062/2020	EPI_ISL_485095		River Road Testing Lab	Ginkgo Bioworks Clinical Laboratory	Rebecca C. Christofferson et al
hCoV-19/Romania/USAFSAM-S571/2020	EPI_ISL_738345		Landstuhl Regional Medical Center	United States Air Force School of Aerospace Medicine	Anthony Fries et al
hCoV-19/USA/MS-CDC-3861391-001/2020	EPI_ISL_648008	MW279426.1	MS Public Health Laboratory	Pathogen Discovery, Respiratory Viruses Branch, Division of Viral Diseases, Centers for Disease Control and Prevention	Yan Li et al A
hCoV-19/USA/FL-BPHL-0813/2020	EPI_ISL_514159	MT890292.1	Florida Bureau of Public Health Laboratories	Florida Bureau of Public Health Laboratories	Sarah Schmedes et al
hCoV-19/USA/AZ-TG670235/2020	EPI_ISL_696415		Sonora Quest Laboratories, Laboratory Sciences of Arizona	TGen North	Jolene Bowers et al
hCoV-19/USA/AK-PHL21563/2020	EPI_ISL_15594111		Alaska State Virology Laboratory	Institute of Arctic Biology	Logan Mullen et al
hCoV-19/USA/AK-PHL21546/2020	EPI_ISL_14965410	OP535663.1	Alaska State Virology Laboratory	Institute of Arctic Biology	Logan Mullen et al
hCoV-19/USA/AK-PHL21613/2020	EPI_ISL_15122513		Alaska State Virology Laboratory	Institute of Arctic Biology	Logan Mullen et al
hCoV-19/Israel/CVL-n1863/2020	EPI_ISL_1240651		Israel Central Virology laboratory	Israel National Consortium for SARS-CoV-2 sequencing	Neta Zuckerman et al
hCoV-19/NewZealand/NZ5_virus/2020	EPI_ISL_8802833		Southern Community Laboratories	Quinones-Mateu Laboratory	Miguel Quinones-Mateu et al
hCoV-19/Argentina/PAIS-G0128/2020	EPI_ISL_1396063		Laboratorio de Salud Pública	Instituto de Patologia Vegetal (CIAP-INTA) on behalf of 'Proyecto Argentino Interinstitucional de genomica de SARS-CoV-2' (PAIS Consortium)	Fernández et al
hCoV-19/Argentina/PAIS-A0068/2020	EPI_ISL_792157		Laboratorio de Virología del Hospital de Niños Dr. Ricardo Gutierrez	Área de Secuenciación del Laboratorio de Virología del Hospital de Niños Dr. Ricardo Gutierrez on behalf of 'Proyecto Argentino Interinstitucional de genomica de SARS-CoV-2' (PAIS Consortium)	Nabaes Jodar et al
hCoV-19/Argentina/PAIS-H0005/2020	EPI_ISL_1396434		Centro de Tecnología en Salud Pública de la Universidad Nacional de Rosario	Laboratorio Mixto de Biotecnología Acuática (LMBA) on behalf of 'Proyecto Argentino Interinstitucional de genomica de SARS-CoV-2' (PAIS Consortium)	Joaquín Ezpeleta et al
hCoV-19/Argentina/PAIS-A1175/2020	EPI_ISL_7406463		Laboratorio de Patologías Prevalentes y Epidemiología del Hospital de Trelew	Área de Secuenciación del Laboratorio de Virología del Hospital de Niños Dr. Ricardo Gutierrez on behalf of 'Proyecto Argentino Interinstitucional de genomica de SARS-CoV-2' (PAIS Consortium)	Acuña et al
hCoV-19/Argentina/INEI031619/2020	EPI_ISL_849311		Servicio Virosis Respiratorias-Departamento Virología-INEI	Instituto Nacional Enfermedades Infecciosas C.G.Malbran	Baumeister E. et al
hCoV-19/Argentina/PAIS-A0339/2020	EPI_ISL_1396144		Laboratorio de la Dirección de Epidemiología	Área de Secuenciación del Laboratorio de Virología del Hospital de Niños Dr. Ricardo Gutierrez on behalf of 'Proyecto Argentino Interinstitucional de genomica de SARS-CoV-2' (PAIS Consortium)	Rechimont et al
hCoV-19/Argentina/INEI022085/2020	EPI_ISL_849305		Servicio Virosis Respiratorias-Departamento Virología-INEI	Instituto Nacional Enfermedades Infecciosas C.G.Malbran	Baumeister E. et al
hCoV-19/USA/CT-Yale-1308/2020	EPI_ISL_1017593		Connecticut Veterans' Affairs Hospital	Grubaugh Lab - Yale School of Public Health	Mary Petrone et al
hCoV-19/USA/KS-KHEL-2657/2020	EPI_ISL_2677645		Kansas Health and Environmental Lab	Kansas Health and Environmental Lab	Katherine Wiggins et al
hCoV-19/SouthKorea/IHC18561/2020	EPI_ISL_541004		Health and Environmental Research Institute of Gwangju Metropolitan city	Health and Environmental Research Institute of Gwangju Metropolitan city	Min Ji Kim et al
hCoV-19/SouthKorea/KDCA2104/2021	EPI_ISL_1315392		Division of Emerging Infectious Diseases, Bureau of Infectious Diseases Diagnosis Control, Korea Disease Control and Prevention Agency	Division of Emerging Infectious Diseases, Bureau of Infectious Diseases Diagnosis Control, Korea Disease Control and Prevention Agency	Ae Kyung Park et al
hCoV-19/SouthKorea/KDCA0067/2020	EPI_ISL_747308		Division of Emerging Infectious Diseases, Bureau of Infectious Diseases Diagnosis Control, Korea Disease Control and Prevention Agency	Division of Emerging Infectious Diseases, Bureau of Infectious Diseases Diagnosis Control, Korea Disease Control and Prevention Agency	Ae Kyung Park et al
hCoV-19/SouthKorea/KDCA3152/2021	EPI_ISL_1934767		Division of Emerging Infectious Diseases, Bureau of Infectious Diseases Diagnosis Control, Korea Disease Control and Prevention Agency	Division of Emerging Infectious Diseases, Bureau of Infectious Diseases Diagnosis Control, Korea Disease Control and Prevention Agency	Ae Kyung Park et al
hCoV-19/SouthKorea/KDCA0853/2020	EPI_ISL_955951		Division of Emerging Infectious Diseases, Bureau of Infectious Diseases Diagnosis Control, Korea Disease Control and Prevention Agency	Division of Emerging Infectious Diseases, Bureau of Infectious Diseases Diagnosis Control, Korea Disease Control and Prevention Agency	Ae Kyung Park et al
hCoV-19/SouthKorea/KDCA0336/2020	EPI_ISL_760122		Division of Emerging Infectious Diseases, Bureau of Infectious Diseases Diagnosis Control, Korea Disease Control and Prevention Agency	Division of Emerging Infectious Diseases, Bureau of Infectious Diseases Diagnosis Control, Korea Disease Control and Prevention Agency	Ae Kyung Park et al
hCoV-19/SouthKorea/KDCA11374/2021	EPI_ISL_4475653		Division of Emerging Infectious Diseases, Bureau of Infectious Diseases Diagnosis Control, Korea Disease Control and Prevention Agency	Division of Emerging Infectious Diseases, Bureau of Infectious Diseases Diagnosis Control, Korea Disease Control and Prevention Agency	Ae Kyung Park et al
hCoV-19/SouthKorea/KDCA11325/2021	EPI_ISL_4475613		Division of Emerging Infectious Diseases, Bureau of Infectious Diseases Diagnosis Control, Korea Disease Control and Prevention Agency	Division of Emerging Infectious Diseases, Bureau of Infectious Diseases Diagnosis Control, Korea Disease Control and Prevention Agency	Ae Kyung Park et al
hCoV-19/SouthKorea/KDCA11351/2021	EPI_ISL_4475638		Division of Emerging Infectious Diseases, Bureau of Infectious Diseases Diagnosis Control, Korea Disease Control and Prevention Agency	Division of Emerging Infectious Diseases, Bureau of Infectious Diseases Diagnosis Control, Korea Disease Control and Prevention Agency	Ae Kyung Park et al
hCoV-19/Chile/VA-PUC_MVL_1253/2021	EPI_ISL_3370458		Laboratorio de Infectologia y Virologia Molecular	Laboratory of Molecular Virology, School of Medicine, Pontificia Universidad Catolica de Chile	Catalina Pardo-Roa et al
hCoV-19/USA/AK-PHL818/2020	EPI_ISL_528528		Alaska State Virology Laboratory	Alaska State Virology Laboratory	Chen J et al with Pathogenomics group Dagdag R et al
hCoV-19/USA/ID-IVREF-635011/2020	EPI_ISL_8900550		Idaho Bureau of Laboratories	BVAMC, RD	R. Beukelman et al
hCoV-19/Cyprus/BMVUCY385/2020	EPI_ISL_7210316		NIPD Genetics Limited	Laboratory of Biotechnology and Molecular Virology, University of Cyprus	Leondios G. Kostrikis et al.
hCoV-19/USA/WA-UW-3600334/2020	EPI_ISL_2791176	MZ494593.1	UW Virology Lab	UW Virology Lab	Pavitra Roychoudhury et al
hCoV-19/USA/KY-QDX-3515/2020	EPI_ISL_877120	MW521720.1	Quest Diagnostics	Quest Diagnostics	Rosenthal et al
hCoV-19/USA/WV-ASU74336/2020	EPI_ISL_12931267		Arizona State University	Arizona State University	Steven C. Holland et al
hCoV-19/NorthernMarianaIslands/MP-CDC-2-3998359-/2021	EPI_ISL_3354218	MZ779751.1	Commonwealth Healthcare Center	Centers for Disease Control and Prevention Division of Viral Diseases, Pathogen Discovery	Mili Sheth et al
hCoV-19/USA/WI-WSLH-211483/2020	EPI_ISL_1295307		Wisconsin State Laboratory of Hygiene Communicable Disease Division	Wisconsin State Laboratory of Hygiene Communicable Disease Division	Kelsey R. Florek et al
hCoV-19/USA/TX-HMH-MCoV-36538/2020	EPI_ISL_2206840		Houston Methodist Hospital	Houston Methodist Hospital	Randall J. Olsen et al
hCoV-19/USA/SD-SDPHL-0037/2020	EPI_ISL_1253679	MW748194.1	South Dakota Public Health Laboratory	South Dakota Public Health Laboratory	Jacob Garfin et al
hCoV-19/USA/NY-Wadsworth-280797-01/2020	EPI_ISL_754509		Wadsworth Center, New York State Department.of Health	Wadsworth Center, New York State Department.of Health	Kirsten St. George et al
hCoV-19/USA/AR-CDC-2-3693681/2020	EPI_ISL_747066	MW406518.1	Respiratory Viruses Branch, Centers for Disease Control and Prevention	Respiratory Viruses Branch, Centers for Disease Control and Prevention	Queen et al
hCoV-19/Canada/NS-NML-23978/2021	EPI_ISL_1666953		NS-QEII Health Sciences Centre	National Microbiology Laboratory (NML)	Anna Majer et al
hCoV-19/Guyana/50832/2021	EPI_ISL_2230700		The Caribbean Public Health Agency	Carrington Lab, Department of PreClinical Sciences, Faculty of Medical Sciences, The University of the West Indies	Nikita S. D. Sahadeo et al
hCoV-19/USA/OR-OHSU-2445/2020	EPI_ISL_667210		OHSU Lab Services Molecular Microbiology Lab	Oregon SARS-CoV-2 Genome Sequencing Center	Brendan L. O'Connell et al
hCoV-19/Guam/GU-CDC-2-3906196-/2021	EPI_ISL_3353991		Guam Public Health Laboratory	Centers for Disease Control and Prevention Division of Viral Diseases, Pathogen Discovery	Mili Sheth et al
hCoV-19/USA/LA-USAFSAM-S476/2020	EPI_ISL_831771		United States Air Force School of Aerospace Medicine	United States Air Force School of Aerospace Medicine	Anthony Fries et al
hCoV-19/USA/VT-CDC-2-3920641/2021	EPI_ISL_1225944	MW730976.1	VT Dept. of Health Laboratory	Genomics and Discovery, Respiratory Viruses Branch, Division of Viral Diseases, Centers for Disease Control and Prevention	Krista Queen et al
hCoV-19/USA/KY-KSPHL-100107/2020	EPI_ISL_982847		UK Healthcare Clinical Microbiology	Kentucky State Public Health Lab	Stephanie Lunn et al
hCoV-19/Georgia/Tb-6572/2020	EPI_ISL_447056		Department for Virology, Molecular Biology and Genome Research, R. G. Lugar Center for Public Health Research, National Center for Disease Control and Public Health (NCDC) of Georgia.	Department for Virology, Molecular Biology and Genome Research, R. G. Lugar Center for Public Health Research, National Center for Disease Control and Public Health (NCDC) of Georgia.	Gvantsa Brachveli et al
hCoV-19/Georgia/Tb-5727/2020	EPI_ISL_481483	MT786444.1	Department for Virology, Molecular Biology and Genome Research, R. G. Lugar Center for Public Health Research, National Center for Disease Control and Public Health (NCDC) of Georgia.	Department for Virology, Molecular Biology and Genome Research, R. G. Lugar Center for Public Health Research, National Center for Disease Control and Public Health (NCDC) of Georgia.	Nino Berishvili et al
hCoV-19/USA/NJ-NYGC-NJ-S18/2020	EPI_ISL_2229921		Hackensack Medical Center	New York Genome Center	Michael Zody et al
hCoV-19/PuertoRico/PR-CDC-S5/2020	EPI_ISL_434545	MT419814.1	Puerto Rico Department of Health	Centers for Disease Control and Prevention, Dengue Branch	Gilberto A. Santiago et al
hCoV-19/USA/VA-DCLS-0251/2020	EPI_ISL_452825	MT558676.1	Virginia DCLS	Virginia DCLS	Virginia DCLS et al
hCoV-19/Georgia/Tb-27822/2020	EPI_ISL_471529		Department for Virology, Molecular Biology and Genome Research, R. G. Lugar Center for Public Health Research, National Center for Disease Control and Public Health (NCDC) of Georgia.	Department for Virology, Molecular Biology and Genome Research, R. G. Lugar Center for Public Health Research, National Center for Disease Control and Public Health (NCDC) of Georgia.	Meri Pantsulaia et al
hCoV-19/USA/CT-Yale-486/2020	EPI_ISL_729759		Connecticut Department of Health	Grubaugh Lab - Yale School of Public Health	Joseph Fauver et al
hCoV-19/Australia/NSW3724/2020	EPI_ISL_738137		Area of Virology, Serology and Virology Division (SAViD), New South Wales Health Pathology Randwick	Area of Virology, Serology and Virology Division (SAViD), New South Wales Health Pathology Randwick	Rawlinson et al
hCoV-19/USA/VT-MASPHL-03075/2021	EPI_ISL_1624544	MW972376.1	Massachusetts State Public Health Laboratory	Massachusetts State Public Health Laboratory	Andrew Lang et al
hCoV-19/Guyana/50817/2020	EPI_ISL_2230692		The Caribbean Public Health Agency	Carrington Lab, Department of PreClinical Sciences, Faculty of Medical Sciences, The University of the West Indies	Nikita S. D. Sahadeo et al
hCoV-19/Gabon/ITM-K028/2020	EPI_ISL_539576		Centre de Recherches Medicales de Lambarene (CERMEL)	Department of Emerging Infectious Diseases, Institute of Tropical Medicine, Nagasaki University	Haruka Abe et al
hCoV-19/USA/IL-IDPH-I-000133/2020	EPI_ISL_848342		Illinois Department of Public Health	Gagnon Lab, Southern Illinois University	Keith Gagnon et al
hCoV-19/Canada/NL-NML-2396/2020	EPI_ISL_1055391		Dr. Leonard A. Miller Centre for Health Services	National Microbiology Laboratory (NML)	Anna Majer et al
hCoV-19/Kenya/C75238/2020	EPI_ISL_7237115	OL739815.1	KEMRI-Wellcome Trust Research Programme,Kilifi	KEMRI-Wellcome Trust Research Programme,Kilifi	Githinji G. et al
hCoV-19/Kenya/C52504/2020	EPI_ISL_806615	OL915003.1	KEMRI-Wellcome Trust Research Programme/KEMRI-CGMR-C Kilifi	KEMRI-Wellcome Trust Research Programme/KEMRI-CGMR-C Kilifi	Githinji et al
hCoV-19/Canada/NS-NML-5529/2020	EPI_ISL_1055690		QEII Health Sciences Centre	National Microbiology Laboratory (NML)	Anna Majer et al
hCoV-19/USA/VA-CDC-2-3714292/2020	EPI_ISL_751685	MW496035.1	VA-Division of Consolidated Laboratory Services	Genomics and Discovery, Respiratory Viruses Branch, Division of Viral Diseases, Centers for Disease Control and Prevention	Krista Queen et al
hCoV-19/USA/KY-QDX-3309/2020	EPI_ISL_884354	MW522420.1	Infectious Diseases, Quest Diagnostics	Infectious Diseases, Quest Diagnostics	Rosenthal et al
hCoV-19/USA/VA-DCLS-0565/2020	EPI_ISL_485864	MT739470.1	Virginia DCLS	Virginia DCLS	Virginia DCLS et al
hCoV-19/Aruba/AW-RIVM-10114/2020	EPI_ISL_547447		Dutch COVID-19 response team	National Institute for Public Health and the Environment (RIVM)	Adam Meijer et al
hCoV-19/Luxembourg/LNS3052946/2020	EPI_ISL_421748		Laboratoire National de Sante, Microbiology, Virology	Laboratoire National de Sante, Microbiology, Epidemiology and Microbial Genomics	Anke Wienecke-Baldacchino et al
hCoV-19/USA/VT-21-030492-CR-01/2020	EPI_ISL_4089950		Vermont Integrative Genomics Resource	Vermont Integrative Genomics Resource	Korin Eckstrom et al
hCoV-19/Botswana/BOT0455/2020	EPI_ISL_560386		National Health Laboratory	Botswana Institute for Technology Research and innovation	Kefentse Arnold Tumedi et al
hCoV-19/USA/KS-KHEL-0031/2020	EPI_ISL_883050		Kansas Health and Environmental Lab	Kansas Health and Environmental Lab	Mike Grose et al
hCoV-19/Panama/3709-GMI/2020	EPI_ISL_13105029		Gorgas Memorial Institute of Health Studies	Gorgas Memorial Institute of Health Studies	Claudia Gonzalez et al
hCoV-19/U.S.VirginIslands/VI-CDC-03546414-001/2020	EPI_ISL_452137	MT512644.1	VI-US Virgin Islands Department of Health	Pathogen Discovery, Respiratory Viruses Branch, Division of Viral Diseases, Centers for Disease Control and Prevention	Anna Uehara et al
hCoV-19/USA/RI-CDC-3948734-001/2020	EPI_ISL_801523	MW473686.1	Sonic Reference Laboratory	Pathogen Discovery, Respiratory Viruses Branch, Division of Viral Diseases, Centers for Disease Control and Prevention	Ying Tao et al
hCoV-19/USA/MA-CDC-STM-176/2020	EPI_ISL_850625	MW518228.1	Helix/Illumina	Genomics and Discovery, Respiratory Viruses Branch, Division of Viral Diseases, Centers for Disease Control and Prevention	Peter W. Cook et al
hCoV-19/CaboVerde/Santiago_31984/2021	EPI_ISL_8350862		Virology Laboratory of Praia	Institut Pasteur de Dakar	Sanders Kevin et al
hCoV-19/Luxembourg/LNS3823144/2021	EPI_ISL_1383288		Laboratoire national de sante, Microbiology, Virology	Laboratoire national de sante, Microbiology, Microbial Genomics Platform	Anke Wienecke-Baldacchino et al
hCoV-19/Australia/WA356/2020	EPI_ISL_605833		PathWest Laboratory Medicine WA	PathWest Laboratory Medicine WA Microbial Surveillance Unit	PathWest Laboratory Medicine WA Microbial Surveillance Unit et al
hCoV-19/Qatar/QA-WCMQ_FD17571282/2020	EPI_ISL_1714281		Ministry of Public Health / Hamad Medical Corporation	Weill Cornell Medical College - Qatar (WCM-Q), Genomics Core Laboratory / Qatar Genome Project (QGP)	WCMQ: Ayeda A. Ahmed et al
hCoV-19/Iraq/USAFSAM-S063/2020	EPI_ISL_812260	MT940483.1	Landstuhl Regional Medical Center	United States Air Force School of Aerospace Medicine	Anthony Fries et al
hCoV-19/Iraq/USAFSAM-S082/2020	EPI_ISL_812277	MT940500.1	Landstuhl Regional Medical Center	United States Air Force School of Aerospace Medicine	Anthony Fries et al
hCoV-19/Iraq/BAS-1/2020	EPI_ISL_956332	MW512847.1	Department of Biology, University of Basrah	Department of Biology, University of Basrah	Abu-Ali et al
hCoV-19/Qatar/QA-QU_13-H1/2020	EPI_ISL_1713377		Ministry of Public Health / Hamad Medical Corporation	Biomedical Research Center (BRC), Qatar University / Qatar Genome Project (QGP)	BRC: Fatiha M. Benslimane et al
hCoV-19/Qatar/QA-WCMQ_FD17571295/2020	EPI_ISL_1714292		Ministry of Public Health / Hamad Medical Corporation	Weill Cornell Medical College - Qatar (WCM-Q), Genomics Core Laboratory / Qatar Genome Project (QGP)	WCMQ: Ayeda A. Ahmed et al
hCoV-19/Qatar/QA-WCMQ_FD18190068/2020	EPI_ISL_1714542		Ministry of Public Health / Hamad Medical Corporation	Weill Cornell Medical College - Qatar (WCM-Q), Genomics Core Laboratory / Qatar Genome Project (QGP)	WCMQ: Ayeda A. Ahmed et al
hCoV-19/USA/WV-WVU-WV120493/2021	EPI_ISL_2616051	MZ499370.1	J.W. Ruby Memorial Hospital	WVU and Marshall University Combined Genomics Core Facilities	James Denvir et al
hCoV-19/Mexico/JAL_INCMNSZ_CS-144441/2020	EPI_ISL_13984100		Instituto Jaliscience de Metabolismo, S. C.	Instituto Nacional de Ciencias Medicas y Nutricion Salvador Zubiran, Departamento de Infectologia	Miriam Arciniega Fuentes et al
hCoV-19/Aruba/AW-RIVM-18310/2021	EPI_ISL_1370571		Dutch COVID-19 response team	National Institute for Public Health and the Environment (RIVM)	Adam Meijer et al
hCoV-19/USA/WY-WYPHL20171243/2020	EPI_ISL_1857403		Wyoming Public Health Laboratory	Wyoming Public Health Laboratory	Jim Mildenberger et al
hCoV-19/USA/WY-WPHL-21015360/2021	EPI_ISL_1054861		Wyoming Public Health Laboratory	Wyoming Public Health Laboratory	Noah Hull et al
hCoV-19/Mexico/BCS-InDRE_FB12889_S1509/2021	EPI_ISL_1805487		LESP Baja California Sur	Instituto de Diagnostico y Referencia Epidemiologicos (INDRE)	Claudia Wong-Arambula et al
hCoV-19/Taiwan/CGMH-CGU-50/2021	EPI_ISL_956331		Laboratory Medicine	Department of Laboratory Medicine, Lin-Kou Chang Gung Memorial Hospital, Taoyuan, Taiwan	Kuo-Chien Tsao et al
hCoV-19/PuertoRico/PR-CDC-2-3980265/2021	EPI_ISL_1272917	MW766736.1	PR Public Health Lab	Centers for Disease Control and Prevention Division of Viral Diseases, Pathogen Discovery	Krista Queen et al
hCoV-19/Cambodia/VIR2107865/2021	EPI_ISL_1096140		Cambodian National Public Health Laboratory, National Institute of Public Health	Virology Unit, Institut Pasteur du Cambodge	Sokhoun Yann et al
hCoV-19/Cambodia/VIR2107864/2021	EPI_ISL_1096139		Cambodian National Public Health Laboratory, National Institute of Public Health	Virology Unit, Institut Pasteur du Cambodge	Sokhoun Yann et al
hCoV-19/Angola/CERI-KRISP-K013502/2021	EPI_ISL_2492794		Instituto Nacional de Investigação em Saúde	CERI, Centre for Epidemic Response and Innvoation, Stellenbosch University and KRISP, KZN Research Innovation and Sequencing Platform, UKZN.	Morais J et al
hCoV-19/Angola/CERI-KRISP-K012639/2021	EPI_ISL_2492872		Instituto Nacional de Investigação em Saúde	CERI, Centre for Epidemic Response and Innvoation, Stellenbosch University and KRISP, KZN Research Innovation and Sequencing Platform, UKZN.	Morais J et al
hCoV-19/Angola/CERI-KRISP-K013736/2020	EPI_ISL_2685983		Instituto Nacional de Investigação em Saúde	CERI, Centre for Epidemic Response and Innvoation, Stellenbosch University and KRISP, KZN Research Innovation and Sequencing Platform, UKZN.	Morais J et al
hCoV-19/SouthAfrica/VIDA-KRISP-K012599/2020	EPI_ISL_2494485		Vaccines and Infectious Diseases Analytics Research Unit (VIDA)	KRISP, KZn Research Innovation and Sequencing Platform	Baillie Vicky et al
hCoV-19/Zimbabwe/CERI-KRISP-K011670/2020	EPI_ISL_2492708		National Microbiology Reference Laboratory, Ministry of Health, Harare, Zimbabwe	CERI, Centre for Epidemic Response and Innvoation, Stellenbosch University and KRISP, KZN Research Innovation and Sequencing Platform, UKZN.	Air Comodor Dr J. Chimedza et al
hCoV-19/Zimbabwe/CERI-KRISP-K011646/2021	EPI_ISL_2493061		National Microbiology Reference Laboratory, Ministry of Health, Harare, Zimbabwe	CERI, Centre for Epidemic Response and Innvoation, Stellenbosch University and KRISP, KZN Research Innovation and Sequencing Platform, UKZN.	Air Comodor Dr J. Chimedza et al
hCoV-19/Zimbabwe/ZW-36782/2020	EPI_ISL_1191834		National Microbiology Reference Laboratory	Quadram Institute Bioscience	Tapfumanei Mashe et al
hCoV-19/Mozambique/INS-K007911/2020	EPI_ISL_887439		Instituto Nacional de Saude (INS), Mozambique	KRISP, KZN Research Innovation and Sequencing Platform	Nalia Ismael et al
hCoV-19/Zimbabwe/ZW-50129/2021	EPI_ISL_1192038		National Microbiology Reference Laboratory	Quadram Institute Bioscience	Tapfumanei Mashe et al
hCoV-19/Mozambique/MZ-L-IBV-97025311/2021	EPI_ISL_2442099		Centro de Investigação em Saúde de Manhiça (CISM) & ISGlobal, Institut de Salut Global de Barcelona	Instituto de Biomedicina de València - CSIC	Alfredo Mayor et al
hCoV-19/Zambia/MG49_12015/2021	EPI_ISL_10983718		Macha Mission Hospital	Macha Research Trust	Japhet Matoba et al
hCoV-19/Zambia/ZMBID_4398/2021	EPI_ISL_6814818		Right to care Zambia	Macha Research Trust	Muleya W et al
hCoV-19/Zambia/ZMB-79935/2021	EPI_ISL_2803524		University of Zambia, School of Veterinary Medicine	UNZAVET and PATH	Mulenga Mwenda-Chimfwembe et al
hCoV-19/Philippines/PH-PGC-43953/2021	EPI_ISL_2859187		Philippine Red Cross - Clark Molecular Laboratory	Philippine Genome Center	Francis A. Tablizo et al
hCoV-19/Zambia/ZMB-93772/2021	EPI_ISL_2803632		University of Zambia, School of Veterinary Medicine	UNZAVET and PATH	Mulenga Mwenda-Chimfwembe et al
hCoV-19/SaudiArabia/KFSHRC_0110W/2021	EPI_ISL_6623843		Molecular Virology section, department of infection & immunity, KFSHRC	Molecular Virology section, department of infection & immunity, KFSHRC	Fatimah S. Alhamlan et al
hCoV-19/Qatar/QA-QU_18-6-B10/2021	EPI_ISL_1713734		Ministry of Public Health / Hamad Medical Corporation	Biomedical Research Center (BRC), Qatar University / Qatar Genome Project (QGP)	BRC: Fatiha M. Benslimane et al
hCoV-19/Australia/SA0755/2021	EPI_ISL_2839981		SA Pathology	SA Pathology	Caitlin Selway et al
hCoV-19/Coted-Ivoire/IPCI-cv323/2021	EPI_ISL_10077726		Environment and Health Department, Institut Pasteur of Côte d'Ivoire, Abidjan, Côte d'Ivoire	Molecular Genetics Platform, Institut Pasteur of Côte d'Ivoire, Abidjan, Côte d'Ivoire	Aristide Berenger Ako AKO et al
hCoV-19/Malawi/KRISP-K010232/2021	EPI_ISL_1407177		National HIV Reference Laboratory, Ministry of Health, Public Health Institute of Malawi	KRISP, KZN Research Innovation and Sequencing Platform	Mvula B et al
hCoV-19/Zambia/ZMBID_5576/2021	EPI_ISL_6831755		Right to care Zambia	Macha Research Trust	Muleya W et al
hCoV-19/Botswana/R09B30_BHP_AAB25219/2021	EPI_ISL_1532843		Botswana Harvard HIV Reference Laboratory	Botswana Harvard HIV Reference Laboratory	Sikhulile Wonderful T. Choga et al
hCoV-19/Malawi/CERI-KRISP-K015227/2021	EPI_ISL_2492692		National HIV Reference Laboratory, Ministry of Health, Public Health Institute of Malawi	CERI, Centre for Epidemic Response and Innvoation, Stellenbosch University and KRISP, KZN Research Innovation and Sequencing Platform, UKZN.	Mvula B et al
hCoV-19/Bahrain/342427939/2021	EPI_ISL_14132939	MZ769185.1	Communicable Disease Laboratory, Public Health Directorate	Communicable Disease Laboratory, Public Health Directorate	Alwasti et al
hCoV-19/NewZealand/21CV0140/2021	EPI_ISL_1016867		LabPLUS	Institute of Environmental Science and Research (ESR)	Xiaoyun Ren et al
hCoV-19/Malawi/COM-4599/2020	EPI_ISL_8889503		Kamuzu University of Health Sciences, College of Medicine, Department of Pathology	Kamuzu University of Health Sciences, College of Medicine, Department of Pathology	Tonney Nyirenda et al
hCoV-19/Lesotho/N4822/2021	EPI_ISL_13037731		National Reference Laboratories	National Institute for Communicable Diseases of the National Health Laboratory Service	Gorova V et al
hCoV-19/Qatar/QA.QU_18.19.B6/2021	EPI_ISL_2843259		Ministry of Public Health / Hamad Medical Corporation	Biomedical Research Center (BRC), Qatar University / Qatar Genome Project (QGP)	BRC: Fatiha M. Benslimane et al
hCoV-19/Malawi/CERI-KRISP-K015356/2020	EPI_ISL_2494794		National HIV Reference Laboratory, Ministry of Health, Public Health Institute of Malawi	KRISP, KZN Research Innovation and Sequencing Platform	Mvula B et al
hCoV-19/Malaysia/UNIMAS-17399/2021	EPI_ISL_2535779		Ministry of Health Hospitals	Institute of Health and Community Medicine	Chan Chia Jui et al
hCoV-19/Madagascar/IPM-01915A/2021	EPI_ISL_3716837		Virology Unit, Institut Pasteur de Madagascar	Institut Pateur de Dakar	Norosoa Razanajatovo et al
hCoV-19/Australia/NSW1596/2021	EPI_ISL_2462411		Sydney South West Pathology Service (SSWPS) - Royal Prince Alfred Hospital - NSW Health Pathology	NSW Health Pathology - Institute of Clinical Pathology and Medical Research; Westmead Hospital; University of Sydney	CIDM-PH et al.
hCoV-19/EquatorialGuinea/78388/2021	EPI_ISL_1700675		Laboratorio de Investigaciones de Baney	Swiss Tropical and Public Health Institute	Salome Hosch et al
hCoV-19/EquatorialGuinea/88435/2021	EPI_ISL_1700681		Laboratorio de Investigaciones de Baney	Swiss Tropical and Public Health Institute	Salome Hosch et al
hCoV-19/UnitedArabEmirates/AZ-USAFSAM-S3096/2021	EPI_ISL_2661466		US Air Force School of Aerospace Medicine	US Air Force School of Aerospace Medicine	Anthony Fries et al
hCoV-19/Liberia/LIB-0166/2021	EPI_ISL_4232123		National Public Health Institute of Liberia Reference Lab	Center for Infection and Immunity, Columbia University	Bode Shobayo et al
hCoV-19/Liberia/LIB-0192/2021	EPI_ISL_4232144		National Public Health Institute of Liberia Reference Lab	Center for Infection and Immunity, Columbia University	Bode Shobayo et al
hCoV-19/Lesotho/N4823/2021	EPI_ISL_13037732		National Reference Laboratories	National Institute for Communicable Diseases of the National Health Laboratory Service	Gorova V et al
hCoV-19/Eswatini/N10449/2021	EPI_ISL_9438987		Nhlangano Health Centre	National Institute for Communicable Diseases of the National Health Laboratory Service	Maphalala G et al
hCoV-19/Angola/KRISP-K010857/2021	EPI_ISL_1545289		Instituto Nacional de Investigação em Saúde	KRISP, KZN Research Innovation and Sequencing Platform	Morais J et al
hCoV-19/Eswatini/N4803/2021	EPI_ISL_1827706		Mbabane Public Health	National Institute for Communicable Diseases of the National Health Laboratory Service	Maphalala GP et al
hCoV-19/Lesotho/N4811/2021	EPI_ISL_13037720		National Reference Laboratories	National Institute for Communicable Diseases of the National Health Laboratory Service	Gorova V et al
hCoV-19/SouthAfrica/NICD-R01879/2021	EPI_ISL_2178794		Ampath Laboratories	National Institute for Communicable Diseases of the National Health Laboratory Service	Amoako DG et al
hCoV-19/Rwanda/NRLNAT4006/2021	EPI_ISL_2362494		Nucleic Acid Testing, National Reference Laboratory	GIGA Medical Genomics	Yvan Butera et al
hCoV-19/Malawi/CERI-KRISP-K015134/2021	EPI_ISL_2686019		National HIV Reference Laboratory, Ministry of Health, Public Health Institute of Malawi	CERI, Centre for Epidemic Response and Innvoation, Stellenbosch University and KRISP, KZN Research Innovation and Sequencing Platform, UKZN.	Mvula B et al
hCoV-19/Eswatini/N4805/2021	EPI_ISL_1827707		Mbabane Public Health	National Institute for Communicable Diseases of the National Health Laboratory Service	Maphalala GP et al
hCoV-19/Eswatini/N10460/2021	EPI_ISL_9438998		Nhlangano Health Centre	National Institute for Communicable Diseases of the National Health Laboratory Service	Maphalala G et al
hCoV-19/Myanmar/DSMRC021/2021	EPI_ISL_2597312	MZ397177.1	DSMRC	DSMRC	Khine Zaw Oo et al
hCoV-19/Jamaica/JPL1506950/2021	EPI_ISL_8482716	OM180022.1	Biotechnology Core Facility Branch, Centers for Disease Control and Prevention	Centers for Disease Control and Prevention Division of Viral Diseases, Pathogen Discovery	et al
hCoV-19/Slovenia/312633/2021	EPI_ISL_3471350		Institute of Microbiology and Immunology, Faculty of Medicine, University of Ljubljana	Institute of Microbiology and Immunology, Faculty of Medicine, University of Ljubljana	Alen Suljič et al
hCoV-19/Mauritius/NICD-N21990/2021	EPI_ISL_8895410		Central Health Laboratory, Min of Health	Virology Department,Central Health Laboratory, Ministry of Health and Wellness	Ramuth M et al
hCoV-19/Bangladesh/icddrb-GAC2-01346/2021	EPI_ISL_8422311		Virology Laboratory, International Centre for Diarrhoeal Disease Research, Bangladesh (ICDDR,B)	Virology Laboratory, International Centre for Diarrhoeal Disease Research, Bangladesh (ICDDR,B)	Mohammad Enayet Hossain et al
hCoV-19/Angola/CERI-KRISP-K026875/2021	EPI_ISL_6422248		Instituto Nacional de Investigação em Saúde	CERI, Centre for Epidemic Response and Innvoation, Stellenbosch University and KRISP, KZN Research Innovation and Sequencing Platform, UKZN.	Morais J et al
hCoV-19/Philippines/PH-PGC-63068/2021	EPI_ISL_5549649		Davao Regional Medical Center	Philippine Genome Center	Cynthia P. Saloma et al
hCoV-19/Australia/NSW1624/2021	EPI_ISL_2462432		South Eastern Area Laboratory Services (SEALS)	NSW Health Pathology - Institute of Clinical Pathology and Medical Research; Westmead Hospital; University of Sydney	CIDM-PH et al.
hCoV-19/Kenya/ILRI_COVM02994/2021	EPI_ISL_11290874		International Livestock Research Institute	International Livestock Research Institute	Samuel O. Oyola et al
hCoV-19/Kenya/ILRI_COVM01145/2021	EPI_ISL_6095098		International Livestock Research Institute	International Livestock Research Institute	Samuel O. Oyola et al
hCoV-19/Uganda/UG468/2021	EPI_ISL_1970566		MRC/UVRI & LSHTM Uganda Research Unit	MRC/UVRI & LSHTM Uganda Research Unit	Matthew Cotten et al
hCoV-19/Pakistan/NIH-B10-S22/2021	EPI_ISL_2894982		Department of Virology	Department of Virology	Massab Umair et al
hCoV-19/Bangladesh/icddrb-GSB11-055/2021	EPI_ISL_5858382		Kushtia Medical College, Kushtia	Virology Laboratory, International Centre for Diarrhoeal Disease Research, Bangladesh (ICDDR,B)	Mojnu Miah et al
hCoV-19/India/KL-GENESCOV03893/2021	EPI_ISL_7222736		INSACOG-IGIB and Kerala State SARS-COV-2 Genome Surveillance Programme (GENESCOV2)	INSACOG and GENESCOV2 at CSIR Institute of Genomics and Integrative Biology	INSACOG-IGIB et al
hCoV-19/Mongolia/10011812/2021	EPI_ISL_10899719	OM961241.1	Biotechnology Core Facility Branch, Centers for Disease Control and Prevention	Centers for Disease Control and Prevention Division of Viral Diseases, Pathogen Discovery	Anir Enkhbat et al
hCoV-19/Mongolia/10011679/2021	EPI_ISL_8547293	OM190637.1	Biotechnology Core Facility Branch, Centers for Disease Control and Prevention	Centers for Disease Control and Prevention Division of Viral Diseases, Pathogen Discovery	Anir Enkhbat et al
hCoV-19/Yunnan/RLD69/2021	EPI_ISL_13008856		Department of Acute Infectious Diseases Control and Prevention, Yunnan Provincial Center for Disease Control and Prevention	Department of Acute Infectious Diseases Control and Prevention, Yunnan Provincial Center for Disease Control and Prevention	Meiling Zhang et al
hCoV-19/Togo/NMIMR-21-TGS-439/2021	EPI_ISL_3915121		Institut National D’hygiene, Lome, Togo	Noguchi Memorial Institute for Medical Research, University of Ghana, Legon, Ghana	Afiwa W. Halatoko et al
hCoV-19/Myanmar/DSMRC033/2021	EPI_ISL_5429000		DSMRC	DSMRC	Khine Zaw Oo et al
hCoV-19/Thailand/19213/2021	EPI_ISL_6136154		Regional Medical Sciences Center 1 Chiang Mai	National Institute of Health, Department of Medical Sciences, Ministry of Public Health, Thailand	Pilailuk Okada et al
hCoV-19/Congo/FCRM-59-10014/2021	EPI_ISL_4474517		Fondation Congolaise pour la recherche medicale (FCRM), Francine Ntoumi	Fondation Congolaise pour la Recherche Médicale	Mfoutou Mapanguy Claujens Chastel et al
hCoV-19/Cambodia/825812/2021	EPI_ISL_5260554		Virology Unit, Institut Pasteur du Cambodge	Virology Unit, Institut Pasteur du Cambodge	Leakhena Pum et al
hCoV-19/Beijing/109/2022	EPI_ISL_13858869		Beijing Center for Disease Control and Prevention	Beijing Center for Disease Control and Prevention	Yang Pan et al
hCoV-19/Guinea/Conakry_22298/2021	EPI_ISL_3988384		Institut Pasteur de Guinée	Institut Pateur de Dakar	Grayo Solene et al
hCoV-19/SierraLeone/CPHRL-092/2021	EPI_ISL_4755975		China P3 Laboratory	Central Public Health Reference Laboratory	Allan K.O. Campbell et al
hCoV-19/CzechRepublic/CSQ0218/2021	EPI_ISL_3332254		University Hospital Brno, OKMI	University Hospital Brno, CMBG	Matej Bezdicek et al
hCoV-19/Belize/CML-89/2021	EPI_ISL_4296393		Central Medical Laboratory	Baylor College of Medicine	Alexander Kneubehl et al
hCoV-19/Kuwait/JAH3032511/2021	EPI_ISL_2833738		MOH - Jaber Al-Ahmad Hospital (Innovation Research Laboratory)	MOH - Jaber Al-Ahmad Hospital (Innovation Research Laboratory)	Salman Al-Sabah et al
hCoV-19/Gambia/PF6266/2021	EPI_ISL_6471601		MRCG at LSHTM Genomics lab	MRCG at LSHTM Genomics lab	Abdul Karim sesay et al
hCoV-19/Gambia/48622/2021	EPI_ISL_3132325		MRCG at LSHTM Genomics lab	MRCG at LSHTM Genomics lab	Abdul Karim sesay et al
hCoV-19/SaoTomeandPrincipe/08/2021	EPI_ISL_10322961		LNR-TB	LNR-TB	Rosa Neto et al
hCoV-19/Coted-Ivoire/IPCI-cv465/2021	EPI_ISL_10101177		Department of Epidemic Viruses, Institut Pasteur of Côte d'Ivoire, Abidjan, Côte d'Ivoire	Molecular Genetics Platform, Institut Pasteur of Côte d'Ivoire, Abidjan, Côte d'Ivoire	Aristide Berenger Ako AKO et al
hCoV-19/SierraLeone/CPHRL-22/2021	EPI_ISL_4635451		Connaught Hospital Laboratory	Central Public Health Reference Laboratory	Doris Harding et al
hCoV-19/BurkinaFaso/WACCBIP-GS2827/2021	EPI_ISL_13833304		WACCBIP, Volta Road, University of Ghana, Accra, Ghana	WACCBIP, Volta Road, University of Ghana, Accra, Ghana	Collins M. Morang'a et al
hCoV-19/BurkinaFaso/CHUSS_10930/2021	EPI_ISL_8207286		Laboratoire de Microbiologie CHU Souro Sanou	Laboratoire de Microbiologie CHU Souro Sanou	Yacouba Sawadogo et al
hCoV-19/CotedIvoire/COV-BKE8322-bc29/2021	EPI_ISL_8178294		Molecular diagnostic unit for viral haemorrhagic fevers and emerging viruses, Bouaké CHU Laboratory	Molecular diagnostic unit for viral haemorrhagic fevers and emerging viruses, Bouaké CHU Laboratory	Chantal Akoua-Koffi et al
hCoV-19/Yunnan/RLD261/2021	EPI_ISL_13008973		Department of Acute Infectious Diseases Control and Prevention, Yunnan Provincial Center for Disease Control and Prevention	Department of Acute Infectious Diseases Control and Prevention, Yunnan Provincial Center for Disease Control and Prevention	Meiling Zhang et al
hCoV-19/Colombia/QUI-LS-14134275390/2021	EPI_ISL_6703488		Laboratorio SYNLAB Colombia	CIAT, Laboratorio de Virologia	Ana M. Leiva et al
hCoV-19/Liberia/LIB-0074/2021	EPI_ISL_3547686		National Public Health Institute of Liberia Reference Lab	Center for Infection and Immunity, Columbia University	Bode Shobayo et al
hCoV-19/Canada/NS-NML-202607/2021	EPI_ISL_6719280		NS-QEII Health Sciences Centre	National Microbiology Laboratory (NML)	Anna Majer et al
hCoV-19/Albania/un-ChVir25862_15/2021	EPI_ISL_3123565		Unit of laboratory surveillance of viral emergent disease Control of Communicable Diseases Departament National Institute of Public Health Albania	Charité Universitätsmedizin Berlin, Institut für Virologie	Victor M Corman et al
hCoV-19/Niger/20688/2021	EPI_ISL_6101931		Centre de Recherche Médicale et Sanitaire (CERMES)	Institut Pasteur de Dakar	Lagare Adamou et al
hCoV-19/Netherlands/GR-UMCG-MMB_2365/2021	EPI_ISL_3164354		UMC Groningen, Clinical Virology, Department of Medical Microbiology and Infection Prevention	UMC Groningen, Clinical Virology, Department of Medical Microbiology and Infection Prevention	Hubert Niesters et al
hCoV-19/Nigeria/NCDC-NR1099/2021	EPI_ISL_7547700		LIFEBRIDGE	National Reference Laboratory, Nigeria Centre for Disease Control	Dr Ndodo Nnaemeka et al
hCoV-19/Bahrain/21921824329_S81_L001/2021	EPI_ISL_6011890	OL374092.1	Communicable Disease Laboratory, Public Health Directorate	Communicable Disease Laboratory, Public Health Directorate	Alwasti et al
hCoV-19/Bahamas/17899-GMI/2021	EPI_ISL_11680107		Reference Laboratory of the Ministry of Health Royal Victoria Gardens	Genomics and Proteomics Departament, Gorgas Memorial Institute For Health Studies	Indira Martins et al
hCoV-19/Guyana/GPR0359999/2021	EPI_ISL_6342934		National Public Health Reference Laboratory, Ministry of Health,	Genomics and Proteomics Departament, Gorgas Memorial Institute For Health Studies	Claudia Gonzalez et al
hCoV-19/Japan/IC-2130/2021	EPI_ISL_5403526		SARS-CoV-2 testing team, National Institute of Infectious Diseases	Pathogen Genomics Center, National Institute of Infectious Diseases	Tsuyoshi Sekizuka et al B
hCoV-19/HongKong/VM21022579/2021	EPI_ISL_2931348		Home Quarantine Taskforce	Hong Kong Department of Health	Alan K.L. Tsang et al
hCoV-19/Indonesia/KR-NIHRD-WGS14343/2021	EPI_ISL_8273784		BTKLPP Kelas I Batam	National Institute of Health Research and Development	Arie Ardiansyah Nugraha et al
hCoV-19/Malaysia/MGI_HCTM-UBM20/2021	EPI_ISL_6825268		Hospital Canselor Tuanku Muhriz UKM	Malaysia Genome Institute	Mohd Noor Mat Isa et al
hCoV-19/Malaysia/C19UMB457/2021	EPI_ISL_5742665		INSTITUT BIOLOGI MOLEKUL PERUBATAN UKM (UMBI)	UKM Medical Molecular Biology Institute (UMBI)	Mira Farzana binti Mohamad Mokhtar et al
hCoV-19/India/GJ-ICMR-NIV-INSACOG-GSEQ-2997/2021	EPI_ISL_1841241		ICMR-National Institute of Virology - INSACOG	NIV Influenza	Potdar et al
hCoV-19/SouthKorea/KDCA12793/2021	EPI_ISL_5007368		Division of Emerging Infectious Diseases, Bureau of Infectious Diseases Diagnosis Control, Korea Disease Control and Prevention Agency	Division of Emerging Infectious Diseases, Bureau of Infectious Diseases Diagnosis Control, Korea Disease Control and Prevention Agency	Ae Kyung Park et al
hCoV-19/Bangladesh/IEDCR-ideSHi-OIS-595/2021	EPI_ISL_7571079		Institute of Epidemiology, Disease Control and Research (IEDCR)	IEDCR-ideSHi Genomics Lab	Hassan Afrad et al
hCoV-19/Canada/SK-NML-191388/2021	EPI_ISL_5197285		SK-Roy Romanow Provincial Laboratory	National Microbiology Laboratory (NML)	Anna Majer et al
hCoV-19/Canada/PE-NML-212799/2021	EPI_ISL_15185053		PE-QEH Dept of Lab Medicine	National Microbiology Laboratory (NML)	Vanessa Arseneau et al
hCoV-19/Canada/BC-BCCDC-252697/2021	EPI_ISL_7007345		British Columbia Centre For Disease Control	BCCDC Public Health Laboratory	Prystajecky Natalie et al
hCoV-19/Curacao/CW-RIVM-46606/2021	EPI_ISL_3257938		Dutch COVID-19 response team	National Institute for Public Health and the Environment (RIVM)	Adam Meijer et al
hCoV-19/PDL/IPP37486/2021	EPI_ISL_7218146		Hopital	National Reference Center for Viruses of Respiratory Infections, Institut Pasteur, Paris	Marion Barbet et al
hCoV-19/Belgium/ULG-22992/2021	EPI_ISL_7983482		SYNLAB	GIGA Medical Genomics	Keith Durkin et al
hCoV-19/Estonia/14499578/2021	EPI_ISL_4881866		Synlab Eesti OÜ	1. Laboratory of Communicable Diseases (Estonia); 2. Eurofins Genomics Europe Sequencing GmbH	Liidia Dotsenko et al.
hCoV-19/Argentina/INEI112965/2021	EPI_ISL_7752964		Servicio Virosis Respiratorias-Departamento Virologia-INEI	Instituto Nacional Enfermedades Infecciosas C.G.Malbran	Baumeister E. et al
hCoV-19/Bonaire/BQ-RIVM-60397/2021	EPI_ISL_4839155		Dutch COVID-19 response team	National Institute for Public Health and the Environment (RIVM)	Adam Meijer et al
hCoV-19/Curacao/CW-RIVM-61571/2021	EPI_ISL_4845557		Dutch COVID-19 response team	National Institute for Public Health and the Environment (RIVM)	Adam Meijer et al
hCoV-19/Curacao/CW-RIVM-66212/2021	EPI_ISL_5968493		Dutch COVID-19 response team	National Institute for Public Health and the Environment (RIVM)	Adam Meijer et al
hCoV-19/Bonaire/BQ-RIVM-53858/2021	EPI_ISL_3918589		Dutch COVID-19 response team	National Institute for Public Health and the Environment (RIVM)	Adam Meijer et al
hCoV-19/Curacao/CW-RIVM-53826/2021	EPI_ISL_3918561		Dutch COVID-19 response team	National Institute for Public Health and the Environment (RIVM)	Adam Meijer et al
hCoV-19/Mexico/JAL-InDRE_FB23225_S5421/2021	EPI_ISL_3459969		LESP Jalisco	Instituto de Diagnostico y Referencia Epidemiologicos (INDRE)	Claudia Wong-Arambula et al
hCoV-19/USA/MT-MTPHL-3843846/2021	EPI_ISL_3668198		Montana Public Health Laboratory	Montana Public Health Laboratory	Joy Ritter et al
hCoV-19/Mexico/SON_INER_IMSS_3397/2021	EPI_ISL_7728978		Centro de Investigación Biomédica de Occidente (CIBO)	Centro de Investigación en Enfermedades Infecciosas (CIENI), Instituto Nacional de Enfermedades Respiratorias (INER)	Consorcio Mexicano de Vigilancia Genómica (CoViGen-Mex). Authors (in alphabetical order): Julio Elias Alvarado-Yaah et al
hCoV-19/Mexico/BCS_InDRE_FB30572_S6376/2021	EPI_ISL_4199324		LESP Baja California Sur	Instituto de Diagnostico y Referencia Epidemiologicos (INDRE)	Claudia Wong-Arambula et al
hCoV-19/Mexico/BCS_InDRE_FB45905_S8473/2021	EPI_ISL_6097893		LESP Baja California Sur	Instituto de Diagnostico y Referencia Epidemiologicos (INDRE)	Claudia Wong-Arambula et al
hCoV-19/Djibouti/NAMRU3_SOTFEA_46/2021	EPI_ISL_6693798	OL640834.1	Naval Medical Research Unit No. 3	Naval Medical Research Center Biological Defense Research Directorate	Catherine E. Arnold et al
hCoV-19/Mexico/YUC_LANGEBIO_IMSS_3644/2021	EPI_ISL_7853349		Unidad de Investigacion Medica de Yucatan (UIMY)	Unidad de Genomica Avanzada	Consorcio Mexicano de Vigilancia Genomica (CoViGen-Mex). Authors (in alphabetical order): Julio Elias Alvarado-Yaah et al
hCoV-19/Mexico/NAY_UAN-LANIIA_6146-1220/2021	EPI_ISL_8988607		UAN-LANIIA	Microbial Genomics Laboratory	Consorcio Mexicano de Vigilancia Genómica (CoViGen-Mex). Authors (in alphabetical order): Julio Elias Alvarado-Yaah et al
hCoV-19/Mexico/ZAC-INER_IMSS_1434/2021	EPI_ISL_3155444	ON485992.1	Unidad de Investigación Biomédica de Zacatecas (UIBZ)	Centro de Investigación en Enfermedades Infecciosas (CIENI), Instituto Nacional de Enfermedades Respiratorias (INER)	Consorcio Mexicano de Vigilancia Genómica (CoViGen-Mex). Authors (in alphabetical order): Julio Elias Alvarado-Yaah et al
hCoV-19/Thailand/ChiangMai_SEQ19254/2021	EPI_ISL_6325134		Regional Medical Sciences Center 1 Chiang Mai	National Institute of Health, Department of Medical Sciences, Ministry of Public Health, Thailand	Pilailuk Okada et al
hCoV-19/Myanmar/DSMRC-058/2021	EPI_ISL_8920488		DSMRC	Defence Services Medical Research Centre (DSMRC)	Khine Zaw Oo et al
hCoV-19/Indonesia/JK-GS-GSILab-751504/2021	EPI_ISL_5200497		Genomik Solidaritas Indonesia Laboratorium	Genomik Solidaritas Indonesia Laboratorium	Dian Tri Wahyudi et al
hCoV-19/Indonesia/SA-NIHRD-WGS11862/2021	EPI_ISL_5441838		BTKL PP Kelas 1 Manado	National Institute of Health Research and Development	Arie Ardiansyah Nugraha et al
hCoV-19/SriLanka/aicbu2477/2021	EPI_ISL_7146411		Allergy, Immunology and Cell Biology Unit (AICBU)	Allergy, Immunology and Cell Biology Unit (AICBU)	Chandima Jeewandara et al
hCoV-19/Fujian/BD-VIR-SPE-0631/2021	EPI_ISL_15783996		Fujian Center for Disease Control and Prevention	Fujian Center for Disease Control and Prevention	Lin Qi et al
hCoV-19/Philippines/PH-SLH-3-13/2021	EPI_ISL_15637018		San Lazaro Hospital	San Lazaro Hospital	Dorcas V. Umipig MD et al
hCoV-19/Philippines/PH-RITM-599/2021	EPI_ISL_9177523		SAN PEDRO RURAL HEALTH UNIT I	Research Institute for Tropical Medicine	Francisco Gerardo M. Polotan et al
hCoV-19/Vietnam/NHTD-OUCRU0813/2021	EPI_ISL_4504021		National Hospital for Tropical Diseases	Oxford University Clinical Research Unit, Hanoi, Vietnam	Pham Ngoc Thach et al
hCoV-19/Vietnam/DN2022_46/2022	EPI_ISL_10728838		CDC Đà Nẵng, Vietnam	Department of Microbiology and Immunology, Pasteur Institute in Nha Trang	Trinh Hoang Long et al
hCoV-19/Vietnam/NHTD-OUCRU1202/2021	EPI_ISL_4969141		National Hospital for Tropical Diseases	Oxford University Clinical Research Unit, Hanoi, Vietnam	Pham Ngoc Thach et al
hCoV-19/Vietnam/DN2021_59/2021	EPI_ISL_9670632		CDC Đà Nẵng, Vietnam	Department of Microbiology and Immunology, Pasteur Institute in Nha Trang	Trinh Hoang Long et al
hCoV-19/Vietnam/HCMC_b03.02_47.02/2021	EPI_ISL_7120403		Vietnamese-German Center for Medical Research (VG-CARE), Vietnamese Military Medical University, Hanoi, Ho-Chi-Minh-City	Vietnamese-German Center for Medical Research, VG-CARE	Pham Xuan Huy et al
hCoV-19/Vietnam/PIHCM_276/2021	EPI_ISL_7882535		Pasteur Institute in Ho Chi Minh city	Department of Microbiology and Immunology	Dao Hoang Thi Nhu et al
hCoV-19/Vietnam/NHTD-OUCRU1911/2022	EPI_ISL_10070376		National Hospital for Tropical Diseases	Oxford University Clinical Research Unit, Hanoi, Vietnam	Pham Ngoc Thach et al
hCoV-19/Turkey/HSGM-D13564/2021	EPI_ISL_3588824		Ministry of Health Turkey	Ministry of Health Turkey	Fatma Bayrakdar et al A
hCoV-19/Serbia/Belgrade-3554822608/2021	EPI_ISL_6698744		Institute of Virology, Vaccines and Sera "Torlak"	Institute of microbiology and Immunology, Faculty of Medicine, University of Belgrade	Knezevic et al
hCoV-19/NewZealand/21MV0522/2021	EPI_ISL_2811954		Middlemore Hospital	Institute of Environmental Science and Research (ESR)	Rachel Boyle et al
hCoV-19/Turkey/HSGM-F815/2021	EPI_ISL_6899695		Ministry of Health Turkey	Ministry of Health Turkey	Fatma Bayrakdar et al A
hCoV-19/Turkey/HSGM-E8864/2021	EPI_ISL_5060360		Ministry of Health Turkey	Ministry of Health Turkey	Fatma Bayrakdar et al A
hCoV-19/Turkey/HSGM-E2483/2021	EPI_ISL_4090384		Ministry of Health Turkey	Ministry of Health Turkey	Fatma Bayrakdar et al A
hCoV-19/Turkey/HSGM-F1578/2021	EPI_ISL_7403375		Ministry of Health Turkey	Ministry of Health Turkey	Fatma Bayrakdar et al A
hCoV-19/Montenegro/CO-00421_MNE000_2821532102/2021	EPI_ISL_5034806		Laboratory for Molecular Diagnostics, IPHMN	Eurofins Genomics Europe Sequencing GmbH	Danijela Vujošević et al
hCoV-19/Austria/CeMM21743/2021	EPI_ISL_9011099		Austrian Agency for Health and Food Safety (AGES)	Bergthaler laboratory, CeMM Research Center for Molecular Medicine of the Austrian Academy of Sciences	Lukas Endler et al
hCoV-19/Serbia/VelikaPlana-377400-1510/2021	EPI_ISL_7572752		Institute of Virology, Vaccines and Sera "Torlak"	Veterinary Specialist Institute “Kraljevo”	Vidanovic et al
hCoV-19/Chile/AN-178939/2021	EPI_ISL_6675422		Genetica Molecular and Subdepartamento de Virologia ISP Chile	Instituto de Salud Publica de Chile	Karen Orostica et al
hCoV-19/USA/NJ-CDC-FG-181707/2021	EPI_ISL_7447618	OL784671.1	Fulgent Genetics	Centers for Disease Control and Prevention Division of Viral Diseases, Pathogen Discovery	Dakota Howard et al
hCoV-19/Bulgaria/21BG-EU_013464_Pl129/2021	EPI_ISL_14811706		National Center of Infectious and Parasitic Diseases	National Center of Infectious and Parasitic Diseases	Alexiev et al
hCoV-19/Spain/CT-HUVH-E587198/2021	EPI_ISL_4548917		Hospital Universitari Vall d'Hebron - Vall d'Hebron Institut de Recerca	Hospital Universitari Vall d'Hebron - Vall d'Hebron Institut de Recerca	Cristina Andrés et al
hCoV-19/Croatia/8292/2021	EPI_ISL_3739821		Zavod za javno zdravstvo Koprivničko-križevačke županije	Hrvatski zavod za javno zdravstvo	Irena Tabain et al
hCoV-19/Slovakia/UVZ_PL37_E8_18065/2021	EPI_ISL_4484350		Public Health Authority of the Slovak Republic	Laboratory of Genomics and Bioinformatics, Comenius University Science Park	Tatiana Sedláčková et al
hCoV-19/Slovakia/UVZ_PL36_B3_17789/2021	EPI_ISL_4533755		Public Health Authority of the Slovak Republic	Laboratory of Genomics and Bioinformatics, Comenius University Science Park	Tatiana Sedláčková et al
hCoV-19/Cyprus/CING_87_1911_Li/2021	EPI_ISL_13773555		Department of Molecular Virology, Cyprus Institute of Neurology and Genetics	Department of Molecular Virology, Cyprus Institute of Neurology and Genetics	Jan Richter et al
hCoV-19/Paraguay/281292/2021	EPI_ISL_9452503		Hospital Regional de Luque	Laboratorio Central de Salud Pública	Sandra Gonzalez et al
hCoV-19/Liechtenstein/FL-Risch-2171902223/2021	EPI_ISL_3389002		Dr. Risch Ostschweiz AG	Microbiology, Dr. Risch	Nadia Wohlwend et al
hCoV-19/Greece/312115/2021	EPI_ISL_7638338		Hellenic National Blood Transfusion Center - EKEA	Greek Genome Center, Biomedical Research Foundation of the Academy of Athens (BRFAA)	Emmanouil Athanasiadis et al
hCoV-19/Cyprus/CING_12_0911_Pa/2021	EPI_ISL_13773527		Department of Molecular Virology, Cyprus Institute of Neurology and Genetics	Department of Molecular Virology, Cyprus Institute of Neurology and Genetics	Jan Richter et al
hCoV-19/EquatorialGuinea/C22633/2021	EPI_ISL_10525807		Laboratorio de Investigaciones de Baney	Swiss Tropical and Public Health Institute	Salome Hosch et al
hCoV-19/Luxembourg/LNS9295058/2021	EPI_ISL_7378341		Laboratoire national de sante, Microbiology, Virology	Laboratoire national de sante, Microbiology, Microbial Genomics Platform	Anke Wienecke-Baldacchino et al
hCoV-19/Uruguay/DLSP_6041/2021	EPI_ISL_11883586		Departamento Laboratorios de Salud Pública (DLSP) Ministerio de Salud Pública	Departamento Laboratorios de Salud Pública (DLSP) Ministerio de Salud Pública	Cortinas et al
hCoV-19/Greece/38284/2021	EPI_ISL_6697612		Central Public Health Laboratory, National Public Health Organization	Central Public Health Laboratory, National Public Health Organization	Kyriaki Tryfinopoulou et al
hCoV-19/Ireland/CO-NVRL-M34IRL51276/2021	EPI_ISL_3671994		National Virus Reference Laboratory	National Virus Reference Laboratory	Zoe Yandle et al
hCoV-19/Italy/VEN-IZSVe-21RS8005-1_VR/2021	EPI_ISL_3119844		AULSS 9 Scaligera - San Bonifacio	Istituto Zooprofilattico Sperimentale delle Venezie	Adelaide Milani et al
hCoV-19/Poland/PL_P3630/2021	EPI_ISL_3459860		Diagnostyka. Laboratoria Medyczne.	1. ViroGenetics - BSL3 Laboratory of Virology, Małopolska Centre of Biotechnology, Jagiellonian University; 2. genXone SA, Research & Development Laboratory	Mazur-Panasiuk et al
hCoV-19/Bulgaria/21BG-EU_012736_Pl122/2021	EPI_ISL_8590853		National Center of Infectious and Parasitic Diseases	National Center of Infectious and Parasitic Diseases	Alexiev et al
hCoV-19/Liechtenstein/FL-Risch-21C1613102/2021	EPI_ISL_8061404		Dr. Risch Ostschweiz AG	Dr Risch Laboratory	Nadia Wohlwend et al
hCoV-19/France/CVL-IPP24788/2021	EPI_ISL_4194470		Labo Analyses Med	National Reference Center for Viruses of Respiratory Infections, Institut Pasteur, Paris	Marion Barbet et al
hCoV-19/Curacao/CW-RIVM-76469/2021	EPI_ISL_8015589		Dutch COVID-19 response team	National Institute for Public Health and the Environment (RIVM)	Adam Meijer et al
hCoV-19/Chile/AT-198503/2021	EPI_ISL_9172502		Genetica Molecular and Subdepartamento de Virologia ISP Chile	Instituto de Salud Publica de Chile	Karen Orostica et al
hCoV-19/Chile/RM-167370/2021	EPI_ISL_6054333		Genetica Molecular and Subdepartamento de Virologia ISP Chile	Instituto de Salud Publica de Chile	Karen Orostica et al
hCoV-19/Liechtenstein/FL-Risch-2171601300/2021	EPI_ISL_3388900		Dr. Risch Ostschweiz AG	Microbiology, Dr. Risch	Nadia Wohlwend et al
hCoV-19/France/IDF-IPP48744/2021	EPI_ISL_8206196		Labo Analyses Med	National Reference Center for Viruses of Respiratory Infections, Institut Pasteur, Paris	Marion Barbet et al
hCoV-19/Suriname/SR-675/2021	EPI_ISL_5018008		Central Laboratory, Bureau of Public Health (BOG) and Academic Hospital Paramaribo	Erasmus Medical Center	Bas B Oude Munnink et al
hCoV-19/Aruba/AW-RIVM-71230/2021	EPI_ISL_7469597		Dutch COVID-19 response team	National Institute for Public Health and the Environment (RIVM)	Adam Meijer et al
hCoV-19/Suriname/SR-760/2021	EPI_ISL_7730612		Central Laboratory, Bureau of Public Health (BOG) and Academic Hospital Paramaribo	Erasmus Medical Center	Bas B Oude Munnink et al
hCoV-19/Suriname/SR-871/2021	EPI_ISL_8572398		Central Laboratory, Bureau of Public Health (BOG) and Academic Hospital Paramaribo	Erasmus Medical Center	Bas B Oude Munnink et al
hCoV-19/Suriname/SR-820/2021	EPI_ISL_7957532		Central Laboratory, Bureau of Public Health (BOG) and Academic Hospital Paramaribo	Erasmus Medical Center	Bas B Oude Munnink et al
hCoV-19/Monaco/IPP20176/2021	EPI_ISL_3542953		Hospital	National Reference Center for Viruses of Respiratory Infections, Institut Pasteur, Paris	Marion Barbet et al
hCoV-19/Austria/KILM1021/2021	EPI_ISL_3119289		Lifebrain Covid Labor GmbH	Dept. of Laboratory Medicine	Harald Esterbauer et al
hCoV-19/Uruguay/DLSP_p2312/2021	EPI_ISL_12532655		Departamento Laboratorios de Salud P�blica (DLSP) Ministerio de Salud P�blica	Departamento Laboratorios de Salud P�blica (DLSP) Ministerio de Salud P�blica	Cortinas et al
hCoV-19/Luxembourg/LNS4288964/2021	EPI_ISL_6809573		Centre Hospitalier du Nord	Laboratoire national de sante, Microbiology, Microbial Genomics Platform	Anke Wienecke-Baldacchino et al
hCoV-19/Albania/CO-00602-XXK000_1787_3/2021	EPI_ISL_9237972		Department of Microbiology, National Institute of Public Health of Kosovo	Department of Microbiology, National Institute of Public Health of Kosovo	Xhevat Jakupi et al
hCoV-19/India/RJ-SMS-ICMR-INSACOG-TS-921/2021	EPI_ISL_12157295		SMS MEDICAL COLLEGE,JAIPUR	NIV Influenza	Bharti Malhotra et al
hCoV-19/Senegal/260324/2021	EPI_ISL_8526994		Institut Pasteur de Dakar	Institut Pasteur de Dakar	Diallo Amadou et al
hCoV-19/Cameroon/DO4179V9/2021	EPI_ISL_9625358		CREMER (Centre de Recherches sur les Maladies Emergentes et Re-emergentes)	CREMER (Centre de Recherches sur les Maladies Emergentes et Re-emergentes)	Celestin Godwe et al
hCoV-19/Cameroon/CERI-KRISP-K026420/2021	EPI_ISL_6308482		Africa_CDC - Cameroon	KRISP, KZn Research Innovation and Sequencing Platform	Dr Essomba Rene Ghislain et al
hCoV-19/Luxembourg/LNS9935333/2021	EPI_ISL_5391786		BioneXt Lab	Laboratoire national de sante, Microbiology, Microbial Genomics Platform	Anke Wienecke-Baldacchino et al
hCoV-19/Colombia/NSA-INS-VG-9852/2021	EPI_ISL_7715801		IDIME	Instituto Nacional de Salud- Dirección de Investigación en Salud Pública	Katherine Laiton-Donato et al B
hCoV-19/Gabon/7283L/2021	EPI_ISL_8886399	OM732209.1	Centre Interdisciplinaire de Recherches Médicales de Franceville (CIRMF)	Institut Hospitalo-Universitaire - Méditerranée Infection	Sonia Etenna Lekana-Douki et al
hCoV-19/Gabon/7166/2021	EPI_ISL_8886387	OM732197.1	Centre Interdisciplinaire de Recherches Médicales de Franceville (CIRMF)	Institut Hospitalo-Universitaire - Méditerranée Infection	Sonia Etenna Lekana-Douki et al
hCoV-19/Mauritanie/N042493/2021	EPI_ISL_11380693		INRSP-Mauritania	INRSP-Mauritania	Sidi mohamed Ahmed et al
hCoV-19/Morocco/IPM20383893/2021	EPI_ISL_8186749		Institut Pasteur du Maroc, Medical Virology and BSL3 Laboratory	Institut Pasteur du Maroc, Centre de Séquençage Génomique	EL Hamouchi Adil et al
hCoV-19/Gambia/68003/2021	EPI_ISL_8363773		MRCG at LSHTM Genomics lab	MRCG at LSHTM Genomics lab	Abdul Karim sesay et al
hCoV-19/CaboVerde/Maio-36162/2021	EPI_ISL_8351140		Virology Laboratory of Praia	Institut Pasteur de Dakar	Sanders Kevin et al
hCoV-19/Mauritania/N043313/2021	EPI_ISL_11033243		INRSP - Mauritania	INRSP - Mauritania	Sidi mohamed Ahmed et al
hCoV-19/Oman/rega-OM-219/2021	EPI_ISL_4063057		Sultan Qaboos University Hospital, Department of Microbiology & Immunology, Molecular Biology Section	KU Leuven, Rega Institute, Clinical and Epidemiological Virology	Tony Wawina-Bokalanga et al
hCoV-19/SriLanka/aicbu3130/2021	EPI_ISL_8281608		Allergy, Immunology and Cell Biology Unit (AICBU)	Allergy, Immunology and Cell Biology Unit (AICBU)	Chandima Jeewandara et al
hCoV-19/SriLanka/aicbu2460/2021	EPI_ISL_7146420		Allergy, Immunology and Cell Biology Unit (AICBU)	Allergy, Immunology and Cell Biology Unit (AICBU)	Chandima Jeewandara et al
hCoV-19/SriLanka/aicbu2606/2021	EPI_ISL_7506709		Allergy, Immunology and Cell Biology Unit (AICBU)	Allergy, Immunology and Cell Biology Unit (AICBU)	Chandima Jeewandara et al
hCoV-19/Egypt/NRC-1483/2021	EPI_ISL_8267202		Center of Scientific Excellence for Influenza Viruses (CSEIV), National Research Centre	Center of Scientific Excellence for Influenza Viruses (CSEIV), National Research Centre	Rabeh El-Shesheny et al
hCoV-19/Maldives/MAV71745/2021	EPI_ISL_3540040		Indira Gandhi Memorial Hospital	Indiar Gandhi Memorial Hospital	D. Fathmath Nazla Rafeeq et al
hCoV-19/Maldives/MAV79405/2021	EPI_ISL_3924336		Indira Gandhi Memorial Hospital	Indiar Gandhi Memorial Hospital	D. Fathmath Nazla Rafeeq et al
hCoV-19/Maldives/MAV80768/2021	EPI_ISL_4104411		Indira Gandhi Memorial Hospital	Indira Gandhi Memorial Hospital	D. Fathmath Nazla Rafeeq et al
hCoV-19/Maldives/MAV86322/2021	EPI_ISL_5985325		Indira Gandhi Memorial Hospital	Indira Gandhi Memorial Hospital	D. Fathmath Nazla Rafeeq et al
hCoV-19/Maldives/MAV86088/2021	EPI_ISL_5985389		Indira Gandhi Memorial Hospital	Indira Gandhi Memorial Hospital	D. Fathmath Nazla Rafeeq et al
hCoV-19/Sweden/01_SE100_21CS105064/2021	EPI_ISL_6036796		Karolinska University Hospital Solna	Karolinska University Hospital	Jan Albert et al
hCoV-19/Thailand/Bungkan_SEQ19134/2021	EPI_ISL_5881188		Regional Medical Sciences Center 8 Udonthani	National Institute of Health, Department of Medical Sciences, Ministry of Public Health, Thailand	Pilailuk Okada et al
hCoV-19/Thailand/DMSc-04475/2021	EPI_ISL_6334751		Regional Medical Sciences Center 12 Songkhla	Division of Genomic Medicine and Innovation support,Department of Medical Sciences, Ministry of Public Health, Thailand	Surakameth Mahasirimongkol et al
hCoV-19/Thailand/DMSc-02799/2021	EPI_ISL_5065660		Plublic Health Center 53 Thung Song Hong	Division of Genomic Medicine and Innovation support,Department of Medical Sciences, Ministry of Public Health, Thailand	Surakameth Mahasirimongkol et al
hCoV-19/Thailand/NIC_SKM_SEQ21512/2021	EPI_ISL_8132446		Regional Medical Sciences Center 5 Samut Songkhram	National Institute of Health, Department of Medical Sciences, Ministry of Public Health, Thailand	Pilailuk Okada et al
hCoV-19/Laos/LOMWRU-0463/2021	EPI_ISL_15656021		LOMWRU	LOMWRU/Microbiology Laboratory, Mahosot Hospital	Manila Souksavanh et al
hCoV-19/Guinea/IPG-24716/2021	EPI_ISL_10312008		Institut Pasteur de Guinée	Institut Pasteur de Guinée	Solène Grayo et al
hCoV-19/Georgia/Tb-SNGS250/2021	EPI_ISL_3076925		Department for Virology, Molecular Biology and Genome Research, R. G. Lugar Center for Public Health Research, National Center for Disease Control and Public Health (NCDC) of Georgia.	Department for Virology, Molecular Biology and Genome Research, R. G. Lugar Center for Public Health Research, National Center for Disease Control and Public Health (NCDC) of Georgia.	Ana Papkiauri et al
hCoV-19/Nepal/EPN-K2068/2021	EPI_ISL_12956276		Koshi Hospital	Center for Molecular Dynamics Nepal	Epidemic Intelligence Team et al
hCoV-19/Cameroon/CPC-21v-37297/2021	EPI_ISL_8298670		Centre Pasteur du Cameroun	Centre Pasteur du Cameroun	Richard Njouom et al
hCoV-19/Chad/TCH-33/2021	EPI_ISL_9274869		Ministère de Santé Publique et de la Solidarité Nationale	Pathogen Genomics Lab, National Institute for Biomedical Research (INRB)	Placide Mbala-Kingebeni et al A
hCoV-19/Cameroon/CERI-KRISP-K026375/2021	EPI_ISL_6308444		Africa_CDC - Cameroon	KRISP, KZn Research Innovation and Sequencing Platform	Dr Essomba Rene Ghislain et al
hCoV-19/Indonesia/JK-NIHRD-MI.21.14624/2021	EPI_ISL_8725057		Smartco Laboratorium	National Institute of Health Research and Development	Fajar Nur Sulistiyohadi et al
hCoV-19/Malaysia/UNIMAS-GHML337/2021	EPI_ISL_5052022		Sarawak General Hospital (Kuching)	Institute of Health and Community Medicine	Chan Chia Jui et al
hCoV-19/Mauritania/N045937/2021	EPI_ISL_11033242		INRSP - Mauritania	INRSP - Mauritania	Sidi mohamed Ahmed et al
hCoV-19/Mexico/QUE_InDRE_FB28498_S5967/2021	EPI_ISL_3923764		LESP Queretaro	Instituto de Diagnostico y Referencia Epidemiologicos (INDRE)	Claudia Wong-Arambula et al
hCoV-19/Guatemala/INC-LNS-125/2021	EPI_ISL_8056727		LNS	Inciensa, Instituto Costarricense de Investigación y Enseñanza en Nutrición y Salud	César Conde et al
hCoV-19/Guatemala/ASI4361/2021	EPI_ISL_7740584		Laboratorio Nacional de Salud	Asociación de Salud Integral / Clínica Familiar "Luis Ángel García"	Eduardo Arathon et al
hCoV-19/Mexico/CAM_InDRE_FB46002_S8493/2021	EPI_ISL_6097889		LESP Campeche	Instituto de Diagnostico y Referencia Epidemiologicos (INDRE)	Claudia Wong-Arambula et al
hCoV-19/Guatemala/INC-LNS-008/2021	EPI_ISL_5168978		LNS	Inciensa, Instituto Costarricense de Investigación y Enseñanza en Nutrición y Salud	César Conde et al
hCoV-19/CostaRica/CABANA-CR-UCR-INCIENSA-ITV-UBA-Uda-UGA-IMSS-UPC-2118-698772/2021	EPI_ISL_7711691		Area De Salud Belen Flores	Universidad de Costa Rica e Instituto Costarricense de Investigacion y Ensenanza en Nutricion y Salud	Brenes Hebleen et al
hCoV-19/Guatemala/INC-LNS-043/2021	EPI_ISL_5169014		LNS	Inciensa, Instituto Costarricense de Investigación y Enseñanza en Nutrición y Salud	César Conde et al
hCoV-19/Nicaragua/CNDR-128808/2021	EPI_ISL_15326899		CNDR, Departamento de Virología	CNDR, Departamento de Virología	Angel Balmaseda et al
hCoV-19/Panama/SEQ634-GMI/2021	EPI_ISL_13105720		Gorgas Memorial Institute of Health Studies	Gorgas Memorial Institute of Health Studies	Claudia Gonzalez et al
hCoV-19/CostaRica/INC-1303-701956/2021	EPI_ISL_5262715		AREA DE SALUD CAÑAS	Inciensa, Instituto Costarricense de Investigación y Enseñanza en Nutrición y Salud	Francisco Duarte et al
hCoV-19/CostaRica/INC-1536-710733/2021	EPI_ISL_7606342		AREA DE SALUD SIQUIRRES	Inciensa, Instituto Costarricense de Investigación y Enseñanza en Nutrición y Salud	Francisco Duarte et al
hCoV-19/Guatemala/INC-LNS-082/2021	EPI_ISL_7449294		LNS	Inciensa, Instituto Costarricense de Investigación y Enseñanza en Nutrición y Salud	César Conde et al
hCoV-19/Fiji/FJ088/2021	EPI_ISL_4819804		Fiji Centre for Communicable Disease Control	Microbiological Diagnostic Unit - Public Health Laboratory (MDU-PHL)	Sahukhan et al
hCoV-19/Mexico/CHH_IBT_IMSS_3358/2021	EPI_ISL_4878634	ON487922.1	Centro de Investigación Biomédica del Noreste (CIBIN)	Instituto de Biotecnología de la UNAM	Consorcio Mexicano de Vigilancia Genómica (CoViGen-Mex). Authors (in alphabetical order): Julio Elias Alvarado-Yaah et al
hCoV-19/Mexico/GRO-INMEGEN-33-100/2021	EPI_ISL_5846099		Salud Digna	Instituto Nacional de Medicina Genomica	Cedro-Tanda A et al
hCoV-19/Switzerland/un-HUG-36384203/2021	EPI_ISL_7995750		University Hospitals of Geneva, Laboratory of Virology	HUG, Laboratory of Virology and the Health2030 Genome Center	Samuel Cordey et al
hCoV-19/USA/MA-CDCBI-CRSP_GBXCDKOUP66SNOK4/2021	EPI_ISL_5251069	OK536825.1	Broad Institute Clinical Research Sequencing Platform	Infectious Disease Program, Broad Institute of Harvard and MIT	Siddle et al
hCoV-19/USA/NE-NPHL-43698/2021	EPI_ISL_7465096		Nebraska Public Health Laboratory	NPHL COVID-19 Response Team	NPHL COVID-19 Response Team et al
hCoV-19/Mexico/PUE_InDRE_FB43975_S7945/2021	EPI_ISL_5428451		LESP Puebla	Instituto de Diagnostico y Referencia Epidemiologicos (INDRE)	Claudia Wong-Arambula et al
hCoV-19/Guatemala/ASI4708/2021	EPI_ISL_7729449		Laboratorio Nacional de Salud	Asociación de Salud Integral / Clínica Familiar "Luis Ángel García"	Eduardo Arathon et al
hCoV-19/Guatemala/ASI4351/2021	EPI_ISL_7740596		Laboratorio Nacional de Salud	Asociación de Salud Integral / Clínica Familiar "Luis Ángel García"	Eduardo Arathon et al
hCoV-19/Guatemala/INC-LNS-093/2021	EPI_ISL_7449445		LNS	Inciensa, Instituto Costarricense de Investigación y Enseñanza en Nutrición y Salud	César Conde et al
hCoV-19/Guatemala/INC-LNS-049/2021	EPI_ISL_7449190		LNS	Inciensa, Instituto Costarricense de Investigación y Enseñanza en Nutrición y Salud	César Conde et al
hCoV-19/Guatemala/ASI4665/2021	EPI_ISL_7729598		Laboratorio Nacional de Salud	Asociación de Salud Integral / Clínica Familiar "Luis Ángel García"	Eduardo Arathon et al
hCoV-19/Guatemala/ASI4647/2021	EPI_ISL_7740542		Laboratorio Nacional de Salud	Asociación de Salud Integral / Clínica Familiar "Luis Ángel García"	Eduardo Arathon et al
hCoV-19/Lesotho/N10466/2021	EPI_ISL_13037845		National Reference Laboratories	National Institute for Communicable Diseases of the National Health Laboratory Service	Gorova V et al
hCoV-19/Lebanon/8077/2021	EPI_ISL_13829496		National Influenza Center, Rafic Hariri University Hospital	The Francis Crick Institute	Jammal N et al
hCoV-19/Nepal/CDBT-TU-SQ1680/2021	EPI_ISL_8519255		National Public Health Laboratory	Central Department Of Biotechnology, Tribhuvan University	Krishna Das Manandhar et al
hCoV-19/Andorra/AND-245_212871383501_COV-GC/2021	EPI_ISL_6125410		Laboratori d'anàlisis clíniques, Hospital Nostra Senyora de Meritxell	LBM de CHU de Toulouse, Hôpitaux de Toulouse	Rendon M et al
hCoV-19/Netherlands/UT-RIVM-54610/2021	EPI_ISL_3919233		Dutch COVID-19 response team	National Institute for Public Health and the Environment (RIVM)	Adam Meijer et al
hCoV-19/Mauritius/CERI-KRISP-K035043/2021	EPI_ISL_9328483		Victoria Hospital	CERI, Centre for Epidemic Response and Innovation, Stellenbosch University and KRISP, KZN Research Innovation and Sequencing Platform, UKZN.	Manraj SS et al
hCoV-19/India/AP-CCMB-CIB4909/2021	EPI_ISL_7468076		AP SSO	CSIR-Centre for Cellular and Molecular Biology-INSACOG	Malini Nemalikanti et al
hCoV-19/Belarus/HO-CRIE-7740893573/2022	EPI_ISL_12413353		The Republican Research and Practical Center for Epidemiology and Microbiology (RRPCEM)	Group of Genomics and Postgenomic Technologies of Central Research Institute of Epidemiology	Gasich Elena et al
hCoV-19/Djibouti/NAMRU3_E288/2021	EPI_ISL_6693767	OL640803.1	Naval Medical Research Unit No. 3	Naval Medical Research Center Biological Defense Research Directorate	Catherine E. Arnold et al
hCoV-19/Qatar/QA-QU-18-32-A5/2021	EPI_ISL_9028368		Ministry of Public Health / Hamad Medical Corporation	Biomedical Research Center (BRC), Qatar University / Qatar Genome Project (QGP)	BRC: Heba A. Al-Khatib et al
hCoV-19/Libya/86442a-35/2021	EPI_ISL_14014996		Public Health Reference Laboratory NCDC	Public Health Reference Laboratory NCDC	Abdulla Bashein et al
hCoV-19/Libya/86412a-34/2021	EPI_ISL_14014995		Public Health Reference Laboratory NCDC	Public Health Reference Laboratory NCDC	Abdulla Bashein et al
hCoV-19/SolomonIslands/SOL112/2022	EPI_ISL_12084187		National Referral Hospital Molecular Laboratory	Microbiological Diagnostic Unit - Public Health Laboratory (MDU-PHL)	Jilini et al
hCoV-19/SolomonIslands/SOL123/2022	EPI_ISL_12084198		National Referral Hospital Molecular Laboratory	Microbiological Diagnostic Unit - Public Health Laboratory (MDU-PHL)	Jilini et al
hCoV-19/Australia/NT-RDH-04/2021	EPI_ISL_7141557		Territory Pathology	Territory Pathology	Ella Meumann et al
hCoV-19/Australia/NT386/2021	EPI_ISL_5656388		Royal Darwin Hospital Pathology	Microbiological Diagnostic Unit - Public Health Laboratory (MDU-PHL)	Meumann et al
hCoV-19/Lebanon/7047/2021	EPI_ISL_13829759		National Influenza Center, Rafic Hariri University Hospital	The Francis Crick Institute	Jammal N et al
hCoV-19/Maldives/MAV81845/2021	EPI_ISL_4197409		Indira Gandhi Memorial Hospital	Indiar Gandhi Memorial Hospital	D. Fathmath Nazla Rafeeq et al
hCoV-19/Portugal/PT7916/2021	EPI_ISL_2340227		H Divino Espirito Santo - Ponta Delgada	Instituto Nacional de Saude (INSA)	Borges et al
hCoV-19/Portugal/PT25523/2022	EPI_ISL_9003424		Labeto - CAB - Leiria	Instituto Nacional de Saude (INSA)	Borges et al
hCoV-19/Iraq/CPHL-061021-77/2021	EPI_ISL_9069643		Central Public Health Laboratory	Central Public Health Laboratory	Dr. Hani Mousa Al-Akabi et al
hCoV-19/DRC/INRB-RDC-1258/2021	EPI_ISL_15297217		Laboratoire Rodolphe Mérieux (INRB Goma)	Pathogen Genomics Lab, National Institute for Biomedical Research (INRB)	Placide Mbala-Kingebeni et al A
hCoV-19/Malaysia/COVGEN0195/2021	EPI_ISL_7119520		Institut Biologi Molekul Perubatan UKM (UMBI)	UKM Medical Molecular Biology Institute (UMBI)	Jamal et al
hCoV-19/Maldives/MAV85085/2021	EPI_ISL_5797540		Indira Gandhi Memorial Hospital	Indira Gandhi Memorial Hospital	D. Fathmath Nazla Rafeeq et al
hCoV-19/Taiwan/NTU-HCH-066/2021	EPI_ISL_14189428		Department of Laboratory Medicine, National Taiwan University Hospital Hsin-Chu Hospital, Taiwan	Research Center for Emerging Viral Infections, Chang Gung University, Taiwan	Pei-Lan Shao et al
hCoV-19/HongKong/CM21000593/2021	EPI_ISL_4342645		Temporary Specimen Collection Centre at the AsiaWorld-Expo	Hong Kong Department of Health	Alan K.L. Tsang et al
hCoV-19/Brazil/RJ-NVBS8857GENOV828203938506/2021	EPI_ISL_7364105	ON580311.1	DASA	DASA	Rodrigo Guarischi et al
hCoV-19/Brazil/PE-FIOCRUZ-IAM6610/2021	EPI_ISL_8708790		LACEN/PE	WallauLab on behalf of Fiocruz COVID-19 Genomic Surveillance Network	Marcelo Henrique dos Santos Paiva et al
hCoV-19/Brazil/SP-IB_134964/2021	EPI_ISL_5688450		UPA 24 HS UNIDADE DE PRONTO ATENDIMENTO DR MARIO NUNES MIRAN	Instituto Butantan	Dimas Tadeu Covas et al
hCoV-19/Brazil/RJ-NVBS5564GENOV827972509115/2021	EPI_ISL_6984635	ON578263.1	DASA	DASA	Rodrigo Guarischi et al
hCoV-19/USA/RI-CDC-LC0212617/2021	EPI_ISL_4164392	OK115252.1	Laboratory Corporation of America	Centers for Disease Control and Prevention Division of Viral Diseases, Pathogen Discovery	Dakota Howard et al
hCoV-19/USA/IA-SHL-1735573/2021	EPI_ISL_11761070	ON184981.1	Test Iowa	State Hygienic Laboratory at the University of Iowa	Valerie Reeb et al
hCoV-19/USA/NE-NCOV21-30495/2021	EPI_ISL_4037100		Nebraska Public Health Laboratory	NPHL COVID-19 Response Team	NPHL COVID-19 Response Team et al
hCoV-19/Panama/GMI-PASEQ541/2021	EPI_ISL_11695691		Gorgas Memorial Institute of Health Studies	Gorgas Memorial Institute of Health Studies	Claudia Gonzalez et al
hCoV-19/USA/NV-NSPHL-455599/2021	EPI_ISL_5953807		Nevada State Public Health Laboratory	Nevada State Public Health Laboratory	Andrew Gorzalski et al
hCoV-19/USA/VT-CDCBI-CRSP_QTR4UWSM4E4JXZZN/2021	EPI_ISL_4628735	OK337378.1	Broad Institute Clinical Research Sequencing Platform	Infectious Disease Program, Broad Institute of Harvard and MIT	Siddle et al
hCoV-19/USA/CA-CDPH-500030971/2021	EPI_ISL_9531975	OM524718.1	TPMG Regional Laboratory	California Department of Public Health	CDPH COVIDNet et al
hCoV-19/Indonesia/JK-NIHRD-WGS11575/2021	EPI_ISL_5743752		PRVKP FKUI	National Institute of Health Research and Development	Hartanti Dian Ikawati et al
hCoV-19/Venezuela/DeA6294/2021	EPI_ISL_10239600		IVIC	Laboratorio de Virologia Molecular	Rossana C Jaspe et al
hCoV-19/Germany/BW-RKI-I-337775/2021	EPI_ISL_7071850		Universitätsklinikum Heidelberg	Robert Koch Institute	?
hCoV-19/Bolivia/SAN-CABANA-PE-UPCH-2298/2021	EPI_ISL_8800587		Laboratorio de Diagnóstico e Investigación BIOSCIENCE SRL	Laboratorio de Genómica Microbiana, Universidad Peruana Cayetano Heredia	Esdenka Pérez et al
hCoV-19/Serbia/Belgrade-88/EP31707/2021	EPI_ISL_4468855		The City Institute for Public Health Belgrade	Institute of microbiology and Immunology, Faculty of Medicine, University of Belgrade	Knezevic et al
hCoV-19/Bonaire/BQ-RIVM-65088/2021	EPI_ISL_5821878		Dutch COVID-19 response team	National Institute for Public Health and the Environment (RIVM)	Adam Meijer et al
hCoV-19/Bonaire/BQ-RIVM-74142/2021	EPI_ISL_7785070		Dutch COVID-19 response team	National Institute for Public Health and the Environment (RIVM)	Adam Meijer et al
hCoV-19/India/WB-1931300398711/2021	EPI_ISL_3019411		INSACOG-WB	National Institute of Biomedical Genomics – INSACOG	Arindam Maitra et al
hCoV-19/Kyrgyzstan/Kyrg41910-120821/2021	EPI_ISL_9288184		National Virology Lab.	SRC VB "Vector", "Collection of microorganisms" Department.	Sergey A. Bodnev et al
hCoV-19/Nepal/EPN-K2120/2021	EPI_ISL_13330979		Koshi Hospital	Center for Molecular Dynamics Nepal	Epidemic Intelligence Team et al
hCoV-19/India/KA-SLS-12044/2021	EPI_ISL_11784008			Strand Life Sciences (supported by IN COVID Support, FZE LLC)	Priyanka Ananta Mulay et al
hCoV-19/Jordan/Biolab0245/2021	EPI_ISL_5852753		Biolab Diagnostic Laboratories	Biolab Diagnostic Laboratories	Issa Abu-Dayyeh et al
hCoV-19/Jordan/Biolab0173/2021	EPI_ISL_4053540		Biolab Diagnostic Laboratories	Biolab Diagnostic Laboratories	Issa Abu-Dayyeh et al
hCoV-19/Lebanon/LAU-CVD-307/2021	EPI_ISL_11327156		Laboratory of Molecular Biology and Cancer Immunology, Faculty of Sciences, Lebanese University	Microbial Pathogenomics Lab - LAU	Sima tokajian et al
hCoV-19/Jordan/Biolab0285/2021	EPI_ISL_6268696		Biolab Diagnostic Laboratories	Biolab Diagnostic Laboratories	Issa Abu-Dayyeh et al
hCoV-19/Paraguay/262545/2021	EPI_ISL_6971777		Hospital Regional de Pilar	Laboratorio Central de Salud Pública	Sandra Gonzalez et al
hCoV-19/Malta/MDxMDH810/2021	EPI_ISL_7505430		Molecular Diagnostics Pathology Department Mater Dei Hospital Malta	Molecular Diagnostics Pathology Department Mater Dei Hospital Malta	G Zahra et al
hCoV-19/USA/VA-DCLS-7294/2021	EPI_ISL_4169724	OK104399.1	Virginia Division of Consolidated Laboratory Services	Virginia Division of Consolidated Laboratory Services	Virginia Division of Consolidated Laboratory Services et al
hCoV-19/SaoTomeandPrincipe/04/2021	EPI_ISL_10322957		LNR-TB	LNR-TB	Rosa Neto et al
hCoV-19/Israel/ICH-741105621/2021	EPI_ISL_7953078		Clinical Microbiology Laboratory, Tel Aviv Sourasky Medical Center	Clinical Microbiology Laboratory, Tel Aviv Sourasky Medical Center	Katya Levytskyi et al
hCoV-19/Poland/WSSEGorzow-21S0093/2021	EPI_ISL_4054386		Pracownia Mikrobiologiczna Wojewódzki Szpital Specjalistyczny	Wojewodzka Stacja Sanitarno-Epidemiologiczna w Gorzowie Wielkopolskim	Elzbieta Justynska et al
hCoV-19/Germany/BW-RKI-I-235050/2021	EPI_ISL_4228619		Eurofins LifeCodexx GmbH	Robert Koch Institute	?
hCoV-19/Bonaire/BQ-RIVM-46657/2021	EPI_ISL_3257978		Dutch COVID-19 response team	National Institute for Public Health and the Environment (RIVM)	Adam Meijer et al
hCoV-19/Slovenia/322006/2021	EPI_ISL_4251490		Institute of Microbiology and Immunology, Faculty of Medicine, University of Ljubljana	Institute of Microbiology and Immunology, Faculty of Medicine, University of Ljubljana	Alen Suljič et al
hCoV-19/Romania/IS-39113/2021	EPI_ISL_8298889		Department of Public Health Iasi	National Institute of Infectious Diseases-Prof. Dr. Matei Bals Molecular Diagnostics Laboratory	Corina Casangiu et al
hCoV-19/Luxembourg/LNS1917175/2021	EPI_ISL_8792170		Hospital Center Emile Mayrisch	Laboratoire national de sante, Microbiology, Microbial Genomics Platform	Anke Wienecke-Baldacchino et al
hCoV-19/Germany/SN-RKI-I-192526/2021	EPI_ISL_3238000		Bioscientia Labor Wermsdorf	Robert Koch Institute	?
hCoV-19/USA/NJ-CDC-LC0257211/2021	EPI_ISL_4486708	OK281516.1	Laboratory Corporation of America	Centers for Disease Control and Prevention Division of Viral Diseases, Pathogen Discovery	Dakota Howard et al
hCoV-19/Uruguay/DLSP_p2263/2021	EPI_ISL_12532605		Departamento Laboratorios de Salud P�blica (DLSP) Ministerio de Salud P�blica	Departamento Laboratorios de Salud P�blica (DLSP) Ministerio de Salud P�blica	Cortinas et al
hCoV-19/Slovenia/17-042773-KR/2021	EPI_ISL_3316785		National Laboratory for Health, Environment and Food, OMM, Kranj	NLZOH (National Laboratory for Health, Environment and Food) / CISLD (Clinical Institute of Special Laboratory Diagnostics), University Children's Hospital, University Medical Center Ljubljana	Sandra Janezic et al
hCoV-19/Croatia/23516/2021	EPI_ISL_9384489		Zavod za javno zdravstvo Osječko-Baranjske županije	Hrvatski zavod za javno zdravstvo	Irena Tabain et al
hCoV-19/Croatia/7891/2021	EPI_ISL_3631202		Klinika za infektivne bolesti "Dr. Fran Mihaljević"	Hrvatski zavod za javno zdravstvo	Irena Tabain et al
hCoV-19/Slovenia/17-067143-CE/2021	EPI_ISL_3829540		National Laboratory for Health, Environment and Food, OMM, Celje	NLZOH (National Laboratory for Health, Environment and Food) / CISLD (Clinical Institute of Special Laboratory Diagnostics), University Children's Hospital, University Medical Center Ljubljana	Sandra Janezic et al
hCoV-19/USA/WV-WVU-WV122159/2021	EPI_ISL_4692114	OK343263.1	Preston Taylor Community Health Center	WVU and Marshall University Combined Genomics Core Facilities	James Denvir et al
hCoV-19/TrinidadandTobago/107173/2021	EPI_ISL_7869325		Trinidad Public Health Laboratory	Carrington Lab, Department of Preclinical Sciences, Faculty of Medical Sciences, The University of the West Indies, St Augustine Campus	Nikita S. D. Sahadeo et al
hCoV-19/USA/SC-MUSC-02554/2021	EPI_ISL_4281666		MUSC Molecular Pathology Laboratory	MUSC Molecular Pathology Laboratory	Julie W. Hirschhorn et al
hCoV-19/USA/HI-H215991/2021	EPI_ISL_7264109		State Laboratories Division, Hawaii State Department of Health	State Laboratories Division, Hawaii State Department of Health	Pamela O'Brien et al
hCoV-19/USA/IA-SHL-1801422/2021	EPI_ISL_4966918	OP058959.1	State Hygienic Laboratory at the University of Iowa	State Hygienic Laboratory at the University of Iowa	Valerie Reeb et al
hCoV-19/USA/GA-CDC-MMB11417774/2021	EPI_ISL_7261002	OL725656.1	Mako Medical	Centers for Disease Control and Prevention Division of Viral Diseases, Pathogen Discovery	Dakota Howard et al
hCoV-19/Paraguay/215208/2021	EPI_ISL_4303353		Laboratorio Central de Salud Pública	Laboratorio Central de Salud Pública	Sandra Gonzalez et al
hCoV-19/Argentina/INEI113832/2021	EPI_ISL_8688859		Servicio Virosis Respiratorias-Departamento Virología-INEI	Instituto Nacional Enfermedades Infecciosas C.G.Malbran	Baumeister E. et al
hCoV-19/Canada/NS-NML-223051/2021	EPI_ISL_6722193		NS-QEII Health Sciences Centre	National Microbiology Laboratory (NML)	Anna Majer et al
hCoV-19/ElSalvador/INC-LNSP-100/2021	EPI_ISL_8106941		Laboratorio Nacional de Salud Publica	Inciensa, Instituto Costarricense de Investigación y Enseñanza en Nutrición y Salud	Ruth Vasquez et al
hCoV-19/USA/ND-NDDH-8097/2021	EPI_ISL_7893457		North Dakota Department of Health, Public Health Laboratory	North Dakota Department of Health, Public Health Laboratory	Lisa Wingerter et al
hCoV-19/USA/WI-WSLH-221031/2021	EPI_ISL_5868509		Wisconsin State Laboratory of Hygiene Communicable Disease Division	Wisconsin State Laboratory of Hygiene Communicable Disease Division	Abigail C. Shockey et al
hCoV-19/USA/CO-CDPHE-2102211155/2021	EPI_ISL_7150198	OL771129.1	Colorado Department of Public Health and Environment	Colorado Department of Public Health and Environment	Laura Bankers et al
hCoV-19/USA/IN-CDC-STM-CJS65KHC5/2021	EPI_ISL_6787744	OL649115.1	Helix	Centers for Disease Control and Prevention Division of Viral Diseases, Pathogen Discovery	Dakota Howard et al
hCoV-19/USA/KS-CDC-QDX32498689/2021	EPI_ISL_8874581	OM310353.1	Quest Diagnostics Incorporated	Centers for Disease Control and Prevention Division of Viral Diseases, Pathogen Discovery	Dakota Howard et al
hCoV-19/USA/IA-CDC-ASC210655048/2021	EPI_ISL_7946578	OL945646.1	Aegis Sciences Corporation	Centers for Disease Control and Prevention Division of Viral Diseases, Pathogen Discovery	Dakota Howard et al
hCoV-19/Iraq/KR-SEARCH-119803/2021	EPI_ISL_12277787		University of Duhok COVID-19 Center for Research and Diagnosis	Andersen lab at Scripps Research	SEARCH Alliance with Jassim Mohammed Abdo et al
hCoV-19/Iraq/CPHL-061021-37/2021	EPI_ISL_9069636		Central Public Health Laboratory	Central Public Health Laboratory	Dr. Hani Mousa Al-Akabi et al
hCoV-19/Lebanon/8360/2021	EPI_ISL_13829947		National Influenza Center, Rafic Hariri University Hospital	The Francis Crick Institute	Jammal N et al
hCoV-19/Morocco/IPM20383438/2021	EPI_ISL_8186745		Institut Pasteur du Maroc, Medical Virology and BSL3 Laboratory	Institut Pasteur du Maroc, Centre de Séquençage Génomique	EL Hamouchi Adil et al
hCoV-19/Morocco/CNRST_CHU15/2021	EPI_ISL_8629701		LABORATOIRE CENTRAL DE VIROLOGIE	Functional Genomic Platform UATRS-biology, CNRST	Myrian SEFFAR et al
hCoV-19/Morocco/20358732/2021	EPI_ISL_4741170		Medical Virology and BSL3 Laboratory	Centre de Séquençage Génomique	EL Hamouchi Adil et al
hCoV-19/Aruba/AW-RIVM-77663/2021	EPI_ISL_8586710		Dutch COVID-19 response team	National Institute for Public Health and the Environment (RIVM)	Adam Meijer et al
hCoV-19/Australia/NT353/2021	EPI_ISL_4761381		Royal Darwin Hospital Pathology	Microbiological Diagnostic Unit - Public Health Laboratory (MDU-PHL)	Meumann et al
hCoV-19/Qatar/QA.QU..18.27.G10/2021	EPI_ISL_6125561		Ministry of Public Health / Hamad Medical Corporation	Biomedical Research Center (BRC), Qatar University / Qatar Genome Project (QGP)	BRC: Fatiha M. Benslimane et al
hCoV-19/Palestine/QIBPS-PS-JER119267/2021	EPI_ISL_10033920		Al-Quds University	Quadram Institute Bioscience	Abdelmajeed Nasereddin et al
hCoV-19/Belgium/CHUNamur13738398/2021	EPI_ISL_6698166		Plateforme de testing Namuroise	Plateforme de testing Namuroise	Drugmand Jonathan et al
hCoV-19/Austria/CeMM19431/2021	EPI_ISL_6698334		Austrian Agency for Health and Food Safety (AGES)	Bergthaler laboratory, CeMM Research Center for Molecular Medicine of the Austrian Academy of Sciences	Lukas Endler et al
hCoV-19/Russia/MOS-CRIE-L106S0374u_9653/2021	EPI_ISL_11359480		Molecular diagnostic laboratory of Federal Budget Institution of Science "Central Research Institute of Epidemiology" of The Federal Service on Customers' Rights Protection and Human Well-being Surveillance	Group of Genomics and Postgenomic Technologies of Central Research Institute of Epidemiology	Samoilov A.E. et al
hCoV-19/NewZealand/21MV0515/2021	EPI_ISL_2811957		LabPLUS	Institute of Environmental Science and Research (ESR)	Rachel Boyle et al
hCoV-19/Pakistan/NIH-PAK-NC385/2021	EPI_ISL_11794249		Department of Virology	Department of Virology	Massab Umair et al
hCoV-19/Iran/AM1735/2021	EPI_ISL_15755488		Shahid Sadoughi University of Medical Sciences	COVID-19 National Reference Laboratory, Pasteur Institute of Iran	Mahsa Tavakoli et al
hCoV-19/Iran/AM0912/2021	EPI_ISL_15755460		Zahedan University of Medical Sciences	COVID-19 National Reference Laboratory, Pasteur Institute of Iran	Mahsa Tavakoli et al
hCoV-19/USA/SD-CDC-2-5274737/2021	EPI_ISL_8258377	OM081915.1	SD Public Health Laboratory	Centers for Disease Control and Prevention Division of Viral Diseases, Pathogen Discovery	Mili Sheth et al
hCoV-19/Georgia/Tb-SNGS1923/2021	EPI_ISL_7405825		Department for Virology, Molecular Biology and Genome Research, R. G. Lugar Center for Public Health Research, National Center for Disease Control and Public Health (NCDC) of Georgia.	Department for Virology, Molecular Biology and Genome Research, R. G. Lugar Center for Public Health Research, National Center for Disease Control and Public Health (NCDC) of Georgia.	Giorgi Tomashvili et al
hCoV-19/Mozambique/CERI-KRISP-K025860/2021	EPI_ISL_5425687		Instituto Nacional de Saude (INS), Mozambique	CERI, Centre for Epidemic Response and Innvoation, Stellenbosch University and KRISP, KZN Research Innovation and Sequencing Platform, UKZN.	Nalia Ismael et al
hCoV-19/Andorra/AND-249_213361421901_COV-GC/2021	EPI_ISL_7934518		Laboratori d'anàlisis clíniques, Hospital Nostra Senyora de Meritxell	LBM de CHU de Toulouse, Hôpitaux de Toulouse	Rendon M et al
hCoV-19/Sweden/461847696513/2021	EPI_ISL_6711854		Swedish national genomic surveillance program of SARS-CoV-2	The Public Health Agency of Sweden	Maximilian Riess et al
hCoV-19/Guadeloupe/GUA-ERFB-2068916429/2021	EPI_ISL_11981480		Laboratoire de Biologie Médicale (LBM) Bio Pole Antilles Les Abymes	Eurofins Biomnis Lyon	Anaïs Soares et al
hCoV-19/Ireland/SO-NVRL-M37IRL60435/2021	EPI_ISL_4780504		National Virus Reference Laboratory	National Virus Reference Laboratory	Zoe Yandle et al
hCoV-19/Zimbabwe/CERI-KRISP-K032295/2021	EPI_ISL_6795209		National Microbiology Reference Laboratory, Ministry of Health, Harare, Zimbabwe	CERI, Centre for Epidemic Response and Innvoation, Stellenbosch University and KRISP, KZN Research Innovation and Sequencing Platform, UKZN.	Air Comodor Dr J. Chimedza et al
hCoV-19/Nigeria/ISTH-E0286/2021	EPI_ISL_14605264		Irrua Specialist Teaching Hospital, ISTH	Irrua Specialist Teaching Hospital, ISTH, and the Bernhard Nocht Institute for Tropical Medicine, BNITM	Sylvanus Okogbenin et al hCoV-19/Algeria/00003/2021 EPI_ISL_5052208 NIC, Viral Respiratory Unit Virology Departement Fayez Khardine et al hCoV-19/Algeria/79727/2021 EPI_ISL_8421065 NIC, Viral Respiratory Unit Virology Departement Sarah Belkalem et al hCoV-19/Algeria/90942/2021 EPI_ISL_8035611 NIC, Viral Respiratory Unit Virology Departement Fayez Khardine et al hCoV-19/Beijing/084/2021 EPI_ISL_85…
hCoV-19/Venezuela/Mer5/2022	EPI_ISL_10239618		IVIC	Laboratorio de Virologia Molecular	Rossana C Jaspe et al
hCoV-19/Canada/SK-NML-211413/2021	EPI_ISL_6073973		SK-Roy Romanow Provincial Laboratory	National Microbiology Laboratory (NML)	Anna Majer et al
hCoV-19/Colombia/DC-SDS-1192132/2021	EPI_ISL_11864936		Gencore - Universidad de los Andes	Gencore - Universidad de los Andes	Luisa Sacristan et al
hCoV-19/Colombia/VAC-I-1144051362/2021	EPI_ISL_6722404		IDIME - Sede Clínica Nueva de Cali	Universidad del Valle	Diana López-Alvarez et al
hCoV-19/HongKong/HK-HKPU-12273/2021	EPI_ISL_6385058		Department of Health Technology and Informatics, The Hong Kong Polytechnic University	Department of Health Technology and Informatics, The Hong Kong Polytechnic University	Gilman Kit-Hang Siu et al
hCoV-19/Aruba/AW-RIVM-64042/2021	EPI_ISL_5429771		Dutch COVID-19 response team	National Institute for Public Health and the Environment (RIVM)	Adam Meijer et al
hCoV-19/Aruba/AW-RIVM-63949/2021	EPI_ISL_5429723		Dutch COVID-19 response team	National Institute for Public Health and the Environment (RIVM)	Adam Meijer et al
hCoV-19/Canada/BC-BCCDC-171910/2021	EPI_ISL_4427349		British Columbia Centre For Disease Control	BCCDC Public Health Laboratory	Prystajecky Natalie et al
hCoV-19/Canada/NB-CHUGLD-1311-MM00100R/2021	EPI_ISL_7335014		New Brunswick - Vitalite Health Network	New Brunswick - Vitalite Health Network	Chacko S. et al
hCoV-19/Canada/NB-CHUDGLD-0412-MM00292R/2021	EPI_ISL_7732297		New Brunswick - Vitalite Health Network	New Brunswick - Vitalite Health Network	Chacko S. et al
hCoV-19/USA/MD-CDC-QDX30410371/2021	EPI_ISL_6403539	OL498071.1	Quest Diagnostics Incorporated	Centers for Disease Control and Prevention Division of Viral Diseases, Pathogen Discovery	Dakota Howard et al
hCoV-19/TrinidadandTobago/91843/2021	EPI_ISL_6932144		Trinidad Public Health Laboratory	Carrington Lab, Department of Preclinical Sciences, Faculty of Medical Sciences, The University of the West Indies, St Augustine Campus	Nikita S. D. Sahadeo et al
hCoV-19/Ecuador/NIC-INSPI-60975/2021	EPI_ISL_8011706		INSPI-CRN DE INFLUENZA Y OTROS VIRUS RESPIRATORIOS	INSPI-CRN DE INFLUENZA Y OTROS VIRUS RESPIRATORIOS	Alfredo Bruno et al
hCoV-19/Bolivia/SAN-CABANA-PE-UPCH-2281/2021	EPI_ISL_8800566		Laboratorio de Diagnóstico e Investigación BIOSCIENCE SRL	Laboratorio de Genómica Microbiana, Universidad Peruana Cayetano Heredia	Esdenka Pérez et al
hCoV-19/Bolivia/SAN-CABANA-PE-UPCH-2278/2021	EPI_ISL_8800563		Laboratorio de Diagnóstico e Investigación BIOSCIENCE SRL	Laboratorio de Genómica Microbiana, Universidad Peruana Cayetano Heredia	Esdenka Pérez et al
hCoV-19/Ghana/NMIMR-NCOV-21-55871/2021	EPI_ISL_8065633		Noguchi Memorial Institute for Medical Research, University of Ghana, Legon, Ghana	Noguchi Memorial Institute for Medical Research, University of Ghana, Legon, Ghana	Bright Adu et al
hCoV-19/Bonaire/BQ-RIVM-77953/2021	EPI_ISL_8586773		Dutch COVID-19 response team	National Institute for Public Health and the Environment (RIVM)	Adam Meijer et al
hCoV-19/Iraq/KR-SEARCH-119822/2021	EPI_ISL_12277806		University of Duhok COVID-19 Center for Research and Diagnosis	Andersen lab at Scripps Research	SEARCH Alliance with Jassim Mohammed Abdo et al
hCoV-19/Bulgaria/21BG-EU_005034_Pl45/2021	EPI_ISL_4546632		National Center of Infectious and Parasitic Diseases	National Center of Infectious and Parasitic Diseases	Alexiev et al
hCoV-19/Bulgaria/21BG-EU_006050_Pl55/2021	EPI_ISL_4731504		National Center of Infectious and Parasitic Diseases	National Center of Infectious and Parasitic Diseases	Alexiev et al
hCoV-19/USA/AR-UMGC-19635/2021	EPI_ISL_6411745	OL521400.1	Arkansas Public Health Laboratory, Arkansas Department of Health	University of Minnesota Genomics Center	Daryl M. Gohl et al
hCoV-19/USA/CT-CDC-LC0319882/2021	EPI_ISL_5572958	OK609822.1	Laboratory Corporation of America	Centers for Disease Control and Prevention Division of Viral Diseases, Pathogen Discovery	Dakota Howard et al
hCoV-19/Mexico/NAY_IBT_IMSS_2777/2021	EPI_ISL_4006677	ON484868.1	Centro de Investigación Biomédica de Occidente (CIBO)	Instituto de Biotecnología de la UNAM	Consorcio Mexicano de Vigilancia Genómica (CoViGen-Mex). Authors (in alphabetical order): Julio Elias Alvarado-Yaah et al
hCoV-19/USA/DE-DHSS-B1115710/2021	EPI_ISL_4556902		DPHL	Delaware Public Health Lab	Rebecca Savage et al
hCoV-19/USA/NC-ECU-CORVASEQ-110676041/2021	EPI_ISL_7328904		Molecular Biology Laboratory, Vidant Medical Center	Brody Integrative Genomics Core, East Carolina University	Weihua Huang et al
hCoV-19/USA/AL-CDC-ASC210245873/2021	EPI_ISL_3846288	OK025751.1	Aegis Sciences Corporation	Centers for Disease Control and Prevention Division of Viral Diseases, Pathogen Discovery	Dakota Howard et al
hCoV-19/USA/KY-CDC-LC0362736/2021	EPI_ISL_6534308	OL558472.1	Laboratory Corporation of America	Centers for Disease Control and Prevention Division of Viral Diseases, Pathogen Discovery	Dakota Howard et al
hCoV-19/USA/IL-IDPH-RAN-SV-00442/2021	EPI_ISL_3254705		Illinois Department of Public Health	Gagnon Lab, Southern Illinois University	Keith Gagnon et al
hCoV-19/Bangladesh/IEDCR-GSB13-087/2021	EPI_ISL_8295633		Mymensingh Medical College, Mymensingh	Institute of Epidemiology, Disease Control and Research (IEDCR)	Syed Muktadir Al Sium et al
hCoV-19/Bahrain/21921795612_S66_L001/2021	EPI_ISL_5931478	OL321694.1	Communicable Disease Laboratory, Public Health Directorate	Communicable Disease Laboratory, Public Health Directorate	Alwasti et al
hCoV-19/Panama/M116908-GMI/2021	EPI_ISL_11854715		Gorgas Memorial Institute of Health Studies	Gorgas Memorial Institute of Health Studies	Claudia Gonzalez et al
hCoV-19/Australia/WA831/2021	EPI_ISL_6698571		PathWest Laboratory Medicine WA	PathWest Laboratory Medicine WA	PathWest Laboratory Medicine WA Microbial Surveillance Unit et al
hCoV-19/Barbados/85763/2021	EPI_ISL_7869384		The Caribbean Public Health Agency	Carrington Lab, Department of Preclinical Sciences, Faculty of Medical Sciences, The University of the West Indies, St Augustine Campus	Nikita S. D. Sahadeo et al
hCoV-19/Guyana/8167-GMI/2021	EPI_ISL_11764516		National Public Health Reference Laboratory, Ministry of Health,	Genomics and Proteomics Departament, Gorgas Memorial Institute For Health Studies	Claudia Gonzalez et al
hCoV-19/USA/IN-CDC-LC0218600/2021	EPI_ISL_4240014	OK153569.1	Laboratory Corporation of America	Centers for Disease Control and Prevention Division of Viral Diseases, Pathogen Discovery	Dakota Howard et al
hCoV-19/SaintBarthelemy/IPP28733/2021	EPI_ISL_5053994		Outre mer	National Reference Center for Viruses of Respiratory Infections, Institut Pasteur, Paris	Marion Barbet et al
hCoV-19/USA/DE-CDC-LC0429483/2021	EPI_ISL_8155147	OM042485.1	Laboratory Corporation of America	Centers for Disease Control and Prevention Division of Viral Diseases, Pathogen Discovery	Dakota Howard et al
hCoV-19/USA/IL-CDC-ASC210201692/2021	EPI_ISL_3846930	OK026339.1	Aegis Sciences Corporation	Centers for Disease Control and Prevention Division of Viral Diseases, Pathogen Discovery	Dakota Howard et al
hCoV-19/Comoros/SS5380/2021	EPI_ISL_11270545		Institut National de Recherche pour l'Agriculture, la Peche et l'Environnement (INRAPE),Comoros	KEMRI-Wellcome Trust Research Programme,Kilifi	Githinji G. et al
hCoV-19/Comoros/SS5362/2021	EPI_ISL_11270535		Institut National de Recherche pour l'Agriculture, la Peche et l'Environnement (INRAPE),Comoros	KEMRI-Wellcome Trust Research Programme,Kilifi	Githinji G. et al
hCoV-19/Comoros/SS10415/2022	EPI_ISL_15585878		Institut National de Recherche pour l'Agriculture, la Peche et l'Environnement (INRAPE),Comoros	KEMRI-Wellcome Trust Research Programme,Kilifi	Githinji G. et al
hCoV-19/Singapore/8823/2021	EPI_ISL_7604616		National Public Health Laboratory, National Centre for Infectious Diseases	National Public Health Laboratory, National Centre for Infectious Diseases	Katherine Ching et al
hCoV-19/USA/OH-CDC-QDX25806465/2021	EPI_ISL_3091766	MZ491497.1	Respiratory Viruses Branch, Centers for Disease Control and Prevention	Respiratory Viruses Branch, Centers for Disease Control and Prevention	Howard et al
hCoV-19/USA/CT-JAX-JAX001594/2021	EPI_ISL_3668497		The Jackson Laboratory	The Jackson Laboratory	Long E et al
hCoV-19/USA/OK-OKPHLC0001261/2021	EPI_ISL_15569749		Public Health Lab- Molecular, Oklahoma Department of Health	Public Health Lab- Molecular, Oklahoma Department of Health	Grimaldo et al
hCoV-19/Grenada/88089/2021	EPI_ISL_7869376		The Caribbean Public Health Agency	Carrington Lab, Department of Preclinical Sciences, Faculty of Medical Sciences, The University of the West Indies, St Augustine Campus	Nikita S. D. Sahadeo et al
hCoV-19/Greece/312547/2021	EPI_ISL_7644456		Hellenic National Blood Transfusion Center - EKEA	Greek Genome Center, Biomedical Research Foundation of the Academy of Athens (BRFAA)	Emmanouil Athanasiadis et al
hCoV-19/Iran/AK241/2021	EPI_ISL_10586571		COVID-19 National Reference Laboratory, Pasteur Institute of Iran	COVID-19 National Reference Laboratory, Pasteur Institute of Iran	Zahra Hosseini et al
hCoV-19/Denmark/DCGC-172145/2021	EPI_ISL_4233044	OW380346.1	Department of Bacteria, Parasites and Fungi, Statens Serum Institut, Copenhagen, Denmark	Statens Serum Institut Bioinformatics and Microbial Genomics	Danish Covid-19 Genome Consortium et al
hCoV-19/Kosovo/CO-00491-XXK000_3532/2021	EPI_ISL_6567020		Department of Microbiology, National Institute of Public Health of Kosovo	Department of Microbiology, National Institute of Public Health of Kosovo	Xhevat Jakupi et al
hCoV-19/Slovakia/34845/2021	EPI_ISL_6971120		Public Health Authority of the Slovak Republic	Biomedical Centre Martin, Jessenius Faculty of Medicine in Martin, Comenius University	Dusan Loderer et al
hCoV-19/Brunei/20/2021	EPI_ISL_3602104		National Virology Reference Laboratory	National Public Health Laboratory, National Centre for Infectious Diseases	Katherine Ching et al
hCoV-19/Indonesia/NTT-GSILab-638033/2021	EPI_ISL_3385419		LABORATORIUM RSUD PROF DR. W. Z. JOHANNES KUPANG	Genomik Solidaritas Indonesia Laboratorium	Dhahlia Agustina Cahyono et al
hCoV-19/Malaysia/A0021/2021	EPI_ISL_6969029		Sarawak General Hospital (Kuching)	Institute of Health and Community Medicine	Chan Chia Jui et al
hCoV-19/NewZealand/21MV0571/2021	EPI_ISL_2964937		Middlemore Hospital	Institute of Environmental Science and Research (ESR)	Rachel Boyle et al
hCoV-19/Singapore/3969/2021	EPI_ISL_3596027		National Public Health Laboratory, National Centre for Infectious Diseases	National Public Health Laboratory, National Centre for Infectious Diseases	Katherine Ching et al
hCoV-19/Timor-Leste/TL1028/2021	EPI_ISL_4761841		National Health Laboratory, Timor-Leste	Microbiological Diagnostic Unit - Public Health Laboratory (MDU-PHL)	Soares da Silva et al
hCoV-19/Indonesia/SU-EIJK1117/2021	EPI_ISL_3550652		Microbiology Laboratory, Faculty of Medicine, University of Sumatera Utara	Eijkman Institute for Molecular Biology, National Research and Innovation Agency	Lidwina Priliani et al
hCoV-19/Malaysia/UNIMAS-B4838/2021	EPI_ISL_5051976		Borneo Medical Centre (Kuching)	Institute of Health and Community Medicine	Chan Chia Jui et al
hCoV-19/Brunei/13/2021	EPI_ISL_3602090		National Virology Reference Laboratory	National Public Health Laboratory, National Centre for Infectious Diseases	Katherine Ching et al
hCoV-19/Brunei/12/2021	EPI_ISL_3602088		National Virology Reference Laboratory	National Public Health Laboratory, National Centre for Infectious Diseases	Katherine Ching et al
hCoV-19/Singapore/3929/2021	EPI_ISL_3595984		National Public Health Laboratory, National Centre for Infectious Diseases	National Public Health Laboratory, National Centre for Infectious Diseases	Katherine Ching et al
hCoV-19/Singapore/8442/2021	EPI_ISL_6832896		National Public Health Laboratory, National Centre for Infectious Diseases	National Public Health Laboratory, National Centre for Infectious Diseases	Katherine Ching et al
hCoV-19/Singapore/5115/2021	EPI_ISL_4079316		National Public Health Laboratory, National Centre for Infectious Diseases	National Public Health Laboratory, National Centre for Infectious Diseases	Katherine Ching et al
hCoV-19/England/ALDP-1DEDD7B/2021	EPI_ISL_4251068	OU716106.1	Lighthouse Lab in Alderley Park	Wellcome Sanger Institute for the COVID-19 Genomics UK (COG-UK) Consortium	Jacquelyn Wynn et al
hCoV-19/Greece/289023/2021	EPI_ISL_5312037		Greek Genome Center, Biomedical Research Foundation of the Academy of Athens (BRFAA)	Greek Genome Center, Biomedical Research Foundation of the Academy of Athens (BRFAA)	Emmanouil Athanasiadis et al
hCoV-19/USA/ID-UNM-IBL742879/2021	EPI_ISL_3642903		Idaho Bureau of Laboratories	Center for Global Health, University of New Mexico Health Sciences Center	Daryl Domman et al
hCoV-19/Ethiopia/ET2108053/2021	EPI_ISL_6266211		Ethiopian Public Health Institute	EPHI Pathogen Genomic Sequence Lab	Atsbeha G Weldemariam et al
hCoV-19/Belgium/AZDelta-08887-2130R/2021	EPI_ISL_3254981		AZDelta	AZ Delta Medical Laboratories in Roeselare, Belgium	Geert Martens et al
hCoV-19/Peru/LIM-INS-9340/2021	EPI_ISL_6689536		Laboratorio de Referencia Nacional de Virus Respiratorios. Centro Nacional de Salud Publica. Instituto Nacional de Salud Peru.	Laboratorio de Referencia Nacional de Virus Respiratorios. Centro Nacional de Salud Publica. Instituto Nacional de Salud Peru.	Carlos Padilla Rojas et al
hCoV-19/Peru/LAL-INS-12271/2021	EPI_ISL_9053643		Laboratorio de Referencia Nacional de Virus Respiratorios. Centro Nacional de Salud Publica. Instituto Nacional de Salud Peru.	Laboratorio de Referencia Nacional de Virus Respiratorios. Centro Nacional de Salud Publica. Instituto Nacional de Salud Peru.	Carlos Padilla Rojas et al
hCoV-19/Peru/ARE-INS-10706/2021	EPI_ISL_7846371		Laboratorio de Referencia Nacional de Virus Respiratorios. Centro Nacional de Salud Publica. Instituto Nacional de Salud Peru.	Laboratorio de Referencia Nacional de Virus Respiratorios. Centro Nacional de Salud Publica. Instituto Nacional de Salud Peru.	Carlos Padilla Rojas et al
hCoV-19/Fiji/FJ032/2021	EPI_ISL_4819995		Fiji Centre for Communicable Disease Control	Microbiological Diagnostic Unit - Public Health Laboratory (MDU-PHL)	Sahukhan et al
hCoV-19/Nepal/EPN-T351/2021	EPI_ISL_12956361		Sukraraj Tropical and Infectious Disease Hospital	Center for Molecular Dynamics Nepal	Epidemic Intelligence Team et al
hCoV-19/Australia/QLD2431/2021	EPI_ISL_5033347		PHV-FSS	PHV-FSS	Chenwei Wang on behalf of Q-PHIRE Genomics et al
hCoV-19/SouthAfrica/NHLS-UCT-GS-AE62/2021	EPI_ISL_6436438	OM739859.1	Kranshoek Clinic wc KSH	NHLS/UCT	Arash Iranzadeh et al
hCoV-19/SouthAfrica/UFS-241121NB82/2021	EPI_ISL_6966976		NHLS Universitas Academic	UFS Virology	PA Bester et al
hCoV-19/Mozambique/CERI-KRISP-K021124/2021	EPI_ISL_3663554		Instituto Nacional de Saude (INS), Mozambique	CERI, Centre for Epidemic Response and Innvoation, Stellenbosch University and KRISP, KZN Research Innovation and Sequencing Platform, UKZN.	Nalia Ismael et al
hCoV-19/Lithuania/LTU000_BM_6_01_03/2021	EPI_ISL_9122203		UAB "Baltic Medics"	National Public Health Surveillance Laboratory	Lukas Zemaitis et al
hCoV-19/Armenia/IMB11-12/2021	EPI_ISL_9018786		National Center of Disease Control and Prevention of the Republic of Armenia, Davidyants Laboratories, Yerevan, Armenia	Institute of Molecular Biology NAS RA, Republic of Armenia, Department of Bioengineering, BioinformaticsInstitute and Molecular Biology IBMPh RAU, Republic of Armenia	Arsen Arakelyan et al
hCoV-19/Greece/V5441/2021	EPI_ISL_8481497		General Hospital of Katerini	Institute of Applied Biosciences, Centre for Research and Technology Hellas	Anastasia Chatzidimitriou et al.
hCoV-19/Finland/THL-202121662/2021	EPI_ISL_3230510		Vita Laboratoriot Oy	Expert Microbiology, National Institute for Health and Welfare	Soile Blomqvist et al
hCoV-19/Netherlands/ZH-RIVM-64454/2021	EPI_ISL_5429937		Dutch COVID-19 response team	National Institute for Public Health and the Environment (RIVM)	Adam Meijer et al
hCoV-19/Qatar/QA.QU.20.7.A8/2021	EPI_ISL_5852649		Ministry of Public Health / Hamad Medical Corporation	Biomedical Research Center (BRC), Qatar University / Qatar Genome Project (QGP)	BRC: Fatiha M. Benslimane et al
hCoV-19/Seychelles/SS2660/2021	EPI_ISL_4880735	OK377539.1	Seychelles Public Health Laboratory	KEMRI-Wellcome Trust Research Programme,Kilifi	Githinji G. et al
hCoV-19/Seychelles/SS3585/2021	EPI_ISL_5943324	OL351999.1	Seychelles Public Health Laboratory	KEMRI-Wellcome Trust Research Programme,Kilifi	Githinji G. et al
hCoV-19/SouthAfrica/KRISP-K021955/2021	EPI_ISL_3859982		NHLS Charlotte Maxeke Johannesburg Hospital	KRISP, KZN Research Innovation and Sequencing Platform	Kathleen Subramoney et al
hCoV-19/Seychelles/SS3987/2021	EPI_ISL_6705093	OL691264.1	Seychelles Public Health Laboratory	KEMRI-Wellcome Trust Research Programme,Kilifi	Githinji G. et al
hCoV-19/Seychelles/SS4692/2021	EPI_ISL_8424602	OM158544.1	Seychelles Public Health Laboratory	KEMRI-Wellcome Trust Research Programme,Kilifi	Githinji G. et al
hCoV-19/Panama/M99794-GMI/2021	EPI_ISL_11859520		Gorgas Memorial Institute of Health Studies	Gorgas Memorial Institute of Health Studies	Claudia Gonzalez et al
hCoV-19/Colombia/VAC-CSN-1113677216/2021	EPI_ISL_8344844		Comfandi San Nicolas	Universidad del Valle	Diana López-Alvarez et al
hCoV-19/Venezuela/Lar879/2021	EPI_ISL_12437794		IVIC	Laboratorio de Virologia Molecular	Rossana C Jaspe et al
hCoV-19/Venezuela/Mon8710/2021	EPI_ISL_9486884		IVIC	Laboratorio de Virologia Molecular	Rossana C Jaspe et al
hCoV-19/Iraq/KR-SEARCH-120063/2021	EPI_ISL_12278233		University of Duhok COVID-19 Center for Research and Diagnosis	Andersen lab at Scripps Research	SEARCH Alliance with Jassim Mohammed Abdo et al
hCoV-19/Iraq/CPHL-061021-29/2021	EPI_ISL_9069640		Central Public Health Laboratory	Central Public Health Laboratory	Dr. Hani Mousa Al-Akabi et al
hCoV-19/BurkinaFaso/WACCBIP-GS2839/2021	EPI_ISL_13833306		WACCBIP, Volta Road, University of Ghana, Accra, Ghana	WACCBIP, Volta Road, University of Ghana, Accra, Ghana	Collins M. Morang'a et al
hCoV-19/Togo/11405/2021	EPI_ISL_12521395		LNR/CHU-SO	Unité Mixte Internationale TransVIHMI (UMI 233 IRD – U1175 INSERM - Université de Montpellier) IRD (Institut de recherche pour le développement)	A.S. COMLAN et al
hCoV-19/Finland/THL-202121468/2021	EPI_ISL_3020964		SYNLAB Suomi	Expert Microbiology, National Institute for Health and Welfare	Soile Blomqvist et al
hCoV-19/Tunisia/1247/2022	EPI_ISL_15022534		Laboratory of Microbiology, National Reference Lab, Charles Nicolle Hospital; 2-University of Tunis ElManar, Faculty of Medicine of Tunis, LR99ES09, Tunis, Tunisia	Laboratory of Genetics and hereditary disease, Charles Nicolle Hospital	Sana Ferjani et al
hCoV-19/Tunisia/S-1345/2021	EPI_ISL_11333976		Laboratoire de Microbiologie, Hôpital Charles Nicolle de Tunis	Laboratory of Clinical Virology, Institut Pasteur de Tunis	Boutiba Ilhem et al
hCoV-19/Madagascar/LA2M-180234/2021	EPI_ISL_13729374		Laboratoire d'Analyses Médicales Malagasy (LA2M)	Virology Unit, Institut Pasteur de Madagascar	Vololoniaina Raharinosy et al
hCoV-19/Madagascar/LA2M-144070/2021	EPI_ISL_13729315		Laboratoire d'Analyses Médicales Malagasy (LA2M)	Virology Unit, Institut Pasteur de Madagascar	Vololoniaina Raharinosy et al
hCoV-19/Jordan/Biolab0547/2021	EPI_ISL_10298240		Biolab Diagnostic Laboratories	Biolab Diagnostic Laboratories	Issa Abu-Dayyeh et al
hCoV-19/Canada/QC-1nDJXQ-R4133004C2/2021	EPI_ISL_6424526		Laboratoire de santé publique du Québec	Laboratoire de santé publique du Québec	Sandrine Moreira et al
hCoV-19/Switzerland/BE-IFIK-210913_os_45/2021	EPI_ISL_4330988		Institute for Infectious Diseases	Institute for Infectious Diseases	Nicole Liechti et al
hCoV-19/Moldova/un-ChVir25843/2021	EPI_ISL_3064705		National Agency for Public Health, Republic of Moldov	Charité Universitätsmedizin Berlin, Institut für Virologie	Victor M Corman et al
hCoV-19/Latvia/5939/2021	EPI_ISL_9467421		Centrālā Laboratorija	Latvian Biomedical Research and Study Centre	Alise Jakovele et al
hCoV-19/Netherlands/NB-RIVM-52603/2021	EPI_ISL_3731605		Dutch COVID-19 response team	National Institute for Public Health and the Environment (RIVM)	Adam Meijer et al
hCoV-19/Liaoning/IVDC-DL-79/2021	EPI_ISL_8653774		Dalian Municipal Center for Disease Control and Prevention	National Institute for Viral Disease Control and Prevention, China CDC	Lulu Wang et al
hCoV-19/Georgia/Tb-sNGS1538/2021	EPI_ISL_12730542		National Center for Disease Control and Public Health (NCDC) of Georgia.	Department for Virology, Molecular Biology and Genome Research, R. G. Lugar Center for Public Health Research, National Center for Disease Control and Public Health (NCDC) of Georgia.	Giorgi Tomashvili et al
hCoV-19/BosniaandHerzegovina/VFS-UNSA-LMGFI776/2021	EPI_ISL_8141914		University Clinical Hospital of Mostar, Department of Microbiology and Molecular Diagnostics	University of Sarajevo, Veterinary Faculty, Laboratory for Molecular Diagnostic and Research	Goletic S et al
hCoV-19/Russia/MOW-PMVL-DZ-289433755/2021	EPI_ISL_15858902		N.F. Gamaleya National Research Center for Epidemiology and Microbiology of the Ministry of Health of the Russian Federation / Moscow Healthcare Department	N.F. Gamaleya National Research Center for Epidemiology and Microbiology of the Ministry of Health of the Russian Federation / Moscow Healthcare Department	Vladimir A. Gushchin et al
hCoV-19/Netherlands/GE-RIVM-41931/2021	EPI_ISL_2863250		Dutch COVID-19 response team	National Institute for Public Health and the Environment (RIVM)	Adam Meijer et al
hCoV-19/Serbia/387464_0711/2021	EPI_ISL_8748569		Institute of Virology, Vaccines and Sera "Torlak"	Institute of microbiology and Immunology, Faculty of Medicine, University of Belgrade	Knezevic et al
hCoV-19/Montenegro/CO-00421_MNE000_2738182102/2021	EPI_ISL_4578344		Laboratory for Molecular Diagnostics, IPHMN	Eurofins Genomics Europe Sequencing GmbH	Danijela Vujošević et al
hCoV-19/Belarus/HR-CRIE-7735755658/2021	EPI_ISL_11348111		The Republican Research and Practical Center for Epidemiology and Microbiology (RRPCEM)	Group of Genomics and Postgenomic Technologies of Central Research Institute of Epidemiology	Gasich Elena et al
hCoV-19/SouthKorea/KDCA26064/2022	EPI_ISL_8885843		Division of Emerging Infectious Diseases, Bureau of Infectious Diseases Diagnosis Control, Korea Disease Control and Prevention Agency	Division of Emerging Infectious Diseases, Bureau of Infectious Diseases Diagnosis Control, Korea Disease Control and Prevention Agency	Jeong-Ah Kim et al
hCoV-19/Moldova/A0093_2021_10_22/2021	EPI_ISL_7678184		Moldova, Chisinau, MedExpert	Moldova, Chisinau, MedExpert	Morozov Alexandr et al
hCoV-19/Georgia/Tb-sNGS2444/2021	EPI_ISL_8541124		R. G. Lugar Center for Public Health Research, National Center for Disease Control and Public Health (NCDC) of Georgia.	Department for Virology, Molecular Biology and Genome Research, R. G. Lugar Center for Public Health Research, National Center for Disease Control and Public Health (NCDC) of Georgia.	Giorgi Tomashvili et al
hCoV-19/Israel/SMC-7004750/2021	EPI_ISL_3019723		Shamir Medical Center (Asaf Harofe)	Shamir Medical Center (Asaf Harofe)	Nir Rainy et al
hCoV-19/Ecuador/NIC-INSPI-356518/2021	EPI_ISL_6526226		INSPI-CRN DE INFLUENZA Y OTROS VIRUS RESPIRATORIOS	INSPI-CRN DE INFLUENZA Y OTROS VIRUS RESPIRATORIOS	Alfredo Bruno et al
hCoV-19/Ecuador/USFQ-2056/2021	EPI_ISL_4256774		Institute of Microbiology, Universidad San Francisco de Quito	Institute of Microbiology, Universidad San Francisco de Quito	Monica Becerra-Wong et al
hCoV-19/Guadeloupe/CERBAHC-12211701/2021	EPI_ISL_10640059		LBBMS BIO POLE ANTILLES	CERBA HealthCare	Bénédicte Roquebert et al
hCoV-19/Japan/IC-2221/2021	EPI_ISL_6666380		SARS-CoV-2 testing team, National Institute of Infectious Diseases	Pathogen Genomics Center, National Institute of Infectious Diseases	Tsuyoshi Sekizuka et al B
hCoV-19/Moldova/A0047_2021_10_22/2021	EPI_ISL_7677990		Moldova, Chisinau, MedExpert	Moldova, Chisinau, MedExpert	Morozov Alexandr et al
hCoV-19/Serbia/J443133_0208/2021	EPI_ISL_8748541		Laboratory for COVID19 diagnostics, Clinical Centre of Serbia	Institute of microbiology and Immunology, Faculty of Medicine, University of Belgrade	Knezevic et al
hCoV-19/Serbia/Kraljevo-ZJZ00022906/2021	EPI_ISL_2932531		Institute of Public Health Kraljevo	Veterinary Specialized Institute Kraljevo	Vidanovic et al
hCoV-19/Canada/AB-ABPHL-24718/2021	EPI_ISL_3910325		Edmonton Provincial Lab	Public Health Agency of Canada (PHAC) National Microbiology Laboratory	Buss et al
hCoV-19/Slovakia/15144/2021	EPI_ISL_3981888		Public Health Authority of the Slovak Republic	Public Health Authority of the Slovak Republic	Barbora Kotvasová et al
hCoV-19/Israel/SMC-7005432/2021	EPI_ISL_3021781		Shamir Medical Center (Asaf Harofe)	Shamir Medical Center (Asaf Harofe)	Nir Rainy et al
hCoV-19/Belgium/UZA-UA-CV2064243559/2021	EPI_ISL_3691807		Platform BIS UZA/UAntwerpen	Labo Klinische Biologie, UZA	Marie Le Mercier et al
hCoV-19/Armenia/IMB11-7/2021	EPI_ISL_9018785		National Center of Disease Control and Prevention of the Republic of Armenia, Davidyants Laboratories, Yerevan, Armenia	Institute of Molecular Biology NAS RA, Republic of Armenia, Department of Bioengineering, BioinformaticsInstitute and Molecular Biology IBMPh RAU, Republic of Armenia	Arsen Arakelyan et al
hCoV-19/Georgia/Tb-SNGS1486/2021	EPI_ISL_5639811		Department for Virology, Molecular Biology and Genome Research, R. G. Lugar Center for Public Health Research, National Center for Disease Control and Public Health (NCDC) of Georgia.	Department for Virology, Molecular Biology and Genome Research, R. G. Lugar Center for Public Health Research, National Center for Disease Control and Public Health (NCDC) of Georgia.	Giorgi Tomashvili et al
hCoV-19/Kazakhstan/3022/2021	EPI_ISL_13540032		National Center of Expertise in Akmola region	National center of Expertise, National center for Biotechnology	Abdaliyev Askar et al
hCoV-19/Russia/ULY-RII-MH65566S/2022	EPI_ISL_10932171		Ulyanovsk Central Municipal Clinical Hospital	WHO National Influenza Centre Russian Federation	Andrey Komissarov et al
hCoV-19/Denmark/DCGC-276963/2021	EPI_ISL_7915779	OW674997.1	Department of Bacteria, Parasites and Fungi, Statens Serum Institut, Copenhagen, Denmark	Statens Serum Institut Bioinformatics and Microbial Genomics	Danish Covid-19 Genome Consortium et al
hCoV-19/Mexico/BCN-SEARCH-112173/2021	EPI_ISL_5986903		Salud Digna, A.C	Andersen lab at Scripps Research	SEARCH Alliance with Abraham Campos Romero et al
hCoV-19/Russia/MAG-CRIE-L219A0016u/2021	EPI_ISL_4536906		Molecular diagnostic laboratory of Federal Budget Institution of Science "Central Research Institute of Epidemiology" of The Federal Service on Customers' Rights Protection and Human Well-being Surveillance	Group of Genomics and Postgenomic Technologies of Central Research Institute of Epidemiology	Samoilov A.E. et al
hCoV-19/Russia/MOS-CRIE-L106V0917_8229/2021	EPI_ISL_6901474		Molecular diagnostic laboratory of Federal Budget Institution of Science "Central Research Institute of Epidemiology" of The Federal Service on Customers' Rights Protection and Human Well-being Surveillance	Group of Genomics and Postgenomic Technologies of Central Research Institute of Epidemiology	Samoilov A.E. et al
hCoV-19/Maldives/MAV27512/2021	EPI_ISL_3275169		AA. Mathiveri	Indira Gandhi Memorial Hospital	Dr. Milza Abdul Muhsin et al
hCoV-19/Canada/QC-L00367360001/2021	EPI_ISL_3459186		Laboratoire de santé publique du Québec	Laboratoire de santé publique du Québec	Sandrine Moreira et al
hCoV-19/Israel/SMC-7024762/2021	EPI_ISL_7614118		Shamir Medical Center (Asaf Harofe)	Shamir Medical Center (Asaf Harofe)	Nir Rainy et al
hCoV-19/Nigeria/CV2610/2021	EPI_ISL_4490202		Ekiti State Emergency Operation Centre	Africa Centre for Excellence for Genomics of Infectious Diseases (ACEGID), Redeemer’s University	Olawoye et al
hCoV-19/EquatorialGuinea/C21093/2021	EPI_ISL_10525211		Laboratorio de Investigaciones de Baney	Swiss Tropical and Public Health Institute	Salome Hosch et al
hCoV-19/Nigeria/CV3095/2021	EPI_ISL_4768503		Ekiti State Emergency Operation Centre	Africa Centre for Excellence for Genomics of Infectious Diseases (ACEGID), Redeemer’s University	Olawoye et al
hCoV-19/Mexico/MEX-INMEGEN-30-141/2021	EPI_ISL_5030890		SALUD DIGNA	Instituto Nacional de Medicina Genomica	Cedro-Tanda A et al
hCoV-19/Mexico/HID-InDRE_FB23620_S5398/2021	EPI_ISL_3460147		LESP Hidalgo	Instituto de Diagnostico y Referencia Epidemiologicos (INDRE)	Claudia Wong-Arambula et al
hCoV-19/Mexico/AGU_IBT_IMSS_2570/2021	EPI_ISL_4006697	ON484660.1	Unidad de Investigación Biomédica de Zacatecas (UIBZ)	Instituto de Biotecnología de la UNAM	Consorcio Mexicano de Vigilancia Genómica (CoViGen-Mex). Authors (in alphabetical order): Julio Elias Alvarado-Yaah et al
hCoV-19/Mexico/GRO_INER_IMSS_2178/2021	EPI_ISL_4299601	ON487101.1	Laboratorio Central de Epidemiología (LCE)	Centro de Investigación en Enfermedades Infecciosas (CIENI), Instituto Nacional de Enfermedades Respiratorias (INER)	Consorcio Mexicano de Vigilancia Genómica (CoViGen-Mex). Authors (in alphabetical order): Julio Elias Alvarado-Yaah et al
hCoV-19/Mexico/GUA_LANGEBIO_IMSS_3982/2021	EPI_ISL_7853147		Centro de Investigacion Biomedica de Occidente (CIBO)	Unidad de Genomica Avanzada	Consorcio Mexicano de Vigilancia Genomica (CoViGen-Mex). Authors (in alphabetical order): Julio Elias Alvarado-Yaah et al
hCoV-19/Mexico/VER_LANGEBIO_IMSS_3934/2021	EPI_ISL_7853287		Laboratorio Central de Epidemiologia (LCE)	Unidad de Genomica Avanzada	Consorcio Mexicano de Vigilancia Genomica (CoViGen-Mex). Authors (in alphabetical order): Julio Elias Alvarado-Yaah et al
hCoV-19/Mexico/HID-INMEGEN-37-32/2021	EPI_ISL_6811549		Salud Digna	Instituto Nacional de Medicina Genomica	Cedro-Tanda A et al
hCoV-19/Mexico/HID-INMEGEN-27-25/2021	EPI_ISL_4232644		Salud Digna	Instituto Nacional de Medicina Genomica	Cedro-Tanda A et al
hCoV-19/Mexico/OAX-INMEGEN-36-183/2021	EPI_ISL_6507869		Salud Digna	Instituto Nacional de Medicina Genomica	Cedro-Tanda A et al
hCoV-19/Mexico/CAM-InDRE_FB49638_S9198/2021	EPI_ISL_6810021		LESP Campeche	Instituto de Diagnostico y Referencia Epidemiologicos (INDRE)	Claudia Wong-Arambula et al
hCoV-19/Mexico/BCN_InDRE_FB48786_S8980/2021	EPI_ISL_6571129		LESP Baja California	Instituto de Diagnostico y Referencia Epidemiologicos (INDRE)	Claudia Wong-Arambula et al
hCoV-19/Mexico/TLA_IBT_IMSS_2393/2021	EPI_ISL_3347698	ON486417.1	Laboratorio Central de Epidemiología (LCE)	Instituto de Biotecnología de la UNAM	Consorcio Mexicano de Vigilancia Genómica (CoViGen-Mex). Authors (in alphabetical order): Julio Elias Alvarado-Yaah et al
hCoV-19/Mexico/CHH_InDRE_FB50937_S9731/2021	EPI_ISL_7716891		LESP Chihuahua	Instituto de Diagnostico y Referencia Epidemiologicos (INDRE)	Claudia Wong-Arambula et al
hCoV-19/Mexico/JAL_IBT_IMSS_4552/2021	EPI_ISL_7969998		Centro de Investigación Biomédica de Occidente (CIBO)	Instituto de Biotecnología de la UNAM	Consorcio Mexicano de Vigilancia Genómica (CoViGen-Mex). Authors (in alphabetical order): Julio Elias Alvarado-Yaah et al
hCoV-19/Mexico/NLE_LANGEBIO_IMSS_1888/2021	EPI_ISL_3805440	ON485601.1	Centro de Investigacion Biomedica del Noreste (CIBIN)	Unidad de Genomica Avanzada	Consorcio Mexicano de Vigilancia Genomica (CoViGen-Mex). Authors (in alphabetical order): Julio Elias Alvarado-Yaah et al
hCoV-19/Mexico/TAM_InDRE_FB51015_S9771/2021	EPI_ISL_7716931		LESP Tamaulipas	Instituto de Diagnostico y Referencia Epidemiologicos (INDRE)	Claudia Wong-Arambula et al
hCoV-19/Togo/NMIMR-22-Togo-41/2021	EPI_ISL_12628003		Institut National D’hygiene, Lome, Togo	Noguchi Memorial Institute for Medical Research, University of Ghana, Legon, Ghana	Afiwa W. Halatoko et al
hCoV-19/Canada/QC-L00370841001/2021	EPI_ISL_4220767		Laboratoire de santé publique du Québec	Laboratoire de santé publique du Québec	Sandrine Moreira et al
hCoV-19/Togo/NMIMR-21-TGS-442/2021	EPI_ISL_3915124		Institut National D’hygiene, Lome, Togo	Noguchi Memorial Institute for Medical Research, University of Ghana, Legon, Ghana	Afiwa W. Halatoko et al
hCoV-19/Togo/NMIMR-22-Togo-25/2021	EPI_ISL_12627992		Institut National D’hygiene, Lome, Togo	Noguchi Memorial Institute for Medical Research, University of Ghana, Legon, Ghana	Afiwa W. Halatoko et al
hCoV-19/USA/MI-UM-10042944293/2021	EPI_ISL_7853751		University of Michigan Clinical Microbiology Laboratory	Lauring Lab, University of Michigan, Department of Microbiology and Immunology	Gilbert et al
hCoV-19/Australia/SA0946/2021	EPI_ISL_3923193		SA Pathology	SA Pathology	Caitlin Selway et al
hCoV-19/Australia/VIC19637/2021	EPI_ISL_5200612		Microbiological Diagnostic Unit - Public Health Laboratory (MDU-PHL)	Microbiological Diagnostic Unit - Public Health Laboratory (MDU-PHL)	Seemann et al
hCoV-19/Australia/SA0925/2021	EPI_ISL_3710503		SA Pathology	SA Pathology	Caitlin Selway et al
hCoV-19/Australia/WA-801/2021	EPI_ISL_3982776		PathWest Laboratory Medicine WA	PathWest Laboratory Medicine WA Microbial Surveillance Unit	PathWest Laboratory Medicine WA Microbial Surveillance Unit et al
hCoV-19/Australia/WA801/2021	EPI_ISL_4414962		PathWest Laboratory Medicine WA	PathWest Laboratory Medicine WA Microbial Surveillance Unit	PathWest Laboratory Medicine WA Microbial Surveillance Unit et al
hCoV-19/Australia/NSW-ICPMR-397/2021	EPI_ISL_3185037		Histopath	NSW Health Pathology - Institute of Clinical Pathology and Medical Research; Westmead Hospital; University of Sydney	CIDM-PH et al.
hCoV-19/Australia/VIC19656/2021	EPI_ISL_4882266		Microbiological Diagnostic Unit - Public Health Laboratory (MDU-PHL)	Microbiological Diagnostic Unit - Public Health Laboratory (MDU-PHL)	Seemann et al
hCoV-19/Australia/TAS000296/2021	EPI_ISL_4846604		Royal Hobart Hospital	Royal Hobart Hospital	Christine Guglielmino et al
hCoV-19/Australia/SA0982/2021	EPI_ISL_5033331		SA Pathology	SA Pathology	Caitlin Selway et al
hCoV-19/Australia/QLD2544/2021	EPI_ISL_7190279		PHV-FSS	PHV-FSS	Chenwei Wang on behalf of Q-PHIRE Genomics et al
hCoV-19/Australia/ACT0344/2021	EPI_ISL_4108070		ACT Pathology	Schwessinger Lab	Carolina Correa Ospina et al
hCoV-19/Australia/NSW-ICPMR-8362/2021	EPI_ISL_4550540		Medlab Pathology	NSW Health Pathology - Institute of Clinical Pathology and Medical Research; Westmead Hospital; University of Sydney	Arnott A. et al
hCoV-19/Australia/TAS000294/2021	EPI_ISL_3247060		Royal Hobart Hospital	Royal Hobart Hospital	Dr L. Cooley et al
hCoV-19/NewZealand/22CH0076/2021	EPI_ISL_8826220		Waikato Hospital	Institute of Environmental Science and Research (ESR)	Sarah Cockerton et al
hCoV-19/NewZealand/21CV0245/2021	EPI_ISL_3709200	ON669954.1	Wellington SCL (WN)	Institute of Environmental Science and Research (ESR)	Rachel Boyle et al
hCoV-19/NewZealand/22CH0092/2021	EPI_ISL_8826085		Middlemore Hospital	Institute of Environmental Science and Research (ESR)	Sarah Cockerton et al
hCoV-19/NewZealand/21CV1193/2021	EPI_ISL_5910824	ON670556.1	LabPLUS	Institute of Environmental Science and Research (ESR)	Sarah Cockerton et al
hCoV-19/NewZealand/21CV2844/2021	EPI_ISL_6828094	ON670776.1	Wellington SCL (WN)	Institute of Environmental Science and Research (ESR)	Sarah Cockerton et al
hCoV-19/NewZealand/22CV1689/2022	EPI_ISL_10188505		Hawkes Bay Hospital	Institute of Environmental Science and Research (ESR)	Sarah Cockerton et al
hCoV-19/NewZealand/22MV0497/2022	EPI_ISL_9209526		Whangarei Hospital	Institute of Environmental Science and Research (ESR)	Sarah Cockerton et al
hCoV-19/NewZealand/21MV3351/2021	EPI_ISL_7376636		PathLab Bay of Plenty	Institute of Environmental Science and Research (ESR)	Sarah Cockerton et al
hCoV-19/NewZealand/21MV3373/2021	EPI_ISL_7377632		PathLab Bay of Plenty	Institute of Environmental Science and Research (ESR)	Sarah Cockerton et al
hCoV-19/NewZealand/21MV3358/2021	EPI_ISL_7984869	ON673102.1	Hawkes Bay Hospital	Institute of Environmental Science and Research (ESR)	Sarah Cockerton et al
hCoV-19/NewZealand/21CH0641/2021	EPI_ISL_6827610	ON669759.1	Canterbury Health Laboratories	Institute of Environmental Science and Research (ESR)	Sarah Cockerton et al
hCoV-19/NewZealand/22CV0056/2021	EPI_ISL_8648725		Hawkes Bay Hospital	Institute of Environmental Science and Research (ESR)	Sarah Cockerton et al
hCoV-19/NewZealand/21MV3148/2021	EPI_ISL_6827546	ON672933.1	Waikato Hospital	Institute of Environmental Science and Research (ESR)	Sarah Cockerton et al
hCoV-19/NewZealand/21CV3869/2021	EPI_ISL_8648703		MedLab Central Ltd	Institute of Environmental Science and Research (ESR)	Sarah Cockerton et al
hCoV-19/NewZealand/22CV0004/2021	EPI_ISL_8648664		PathLab Bay of Plenty	Institute of Environmental Science and Research (ESR)	Sarah Cockerton et al
hCoV-19/Mozambique/CERI-KRISP-K027544/2021	EPI_ISL_9084397		Instituto Nacional de Saude (INS), Mozambique	CERI, Centre for Epidemic Response and Innvoation, Stellenbosch University and KRISP, KZN Research Innovation and Sequencing Platform, UKZN.	Nalia Ismael et al
hCoV-19/Malawi/MLW-00254/2021	EPI_ISL_6963173		Malawi Liverpool Wellcome Trust Clinical Research Program	Malawi Liverpool Wellcome Trust Clinical Research Program	Catherine Anscombe et al
hCoV-19/Mozambique/INS-MT0060943/2022	EPI_ISL_14015047		Biotechnology and Genetics Laboratory - Instituto Nacional de Saúde	Biotechnology and Genetics Laboratory - Instituto Nacional de Saúde	Sofia Viegas et al
hCoV-19/Latvia/3443761/2021	EPI_ISL_9697944		Centrālā Laboratorija	Riga East Clinical University Hospital, National Microbiology Reference Laboratory	Reinis Vangravs et al
hCoV-19/Japan/PG-140645/2021	EPI_ISL_5723479		Pathogen Genomics Center, National Institute of Infectious Diseases	Pathogen Genomics Center, National Institute of Infectious Diseases	Tsuyoshi Sekizuka et al B
hCoV-19/Japan/PG-175505/2021	EPI_ISL_9207845		Pathogen Genomics Center, National Institute of Infectious Diseases	Pathogen Genomics Center, National Institute of Infectious Diseases	Tsuyoshi Sekizuka et al B
hCoV-19/Japan/PG-137506/2021	EPI_ISL_5765911		Yamaguchi Prefectural Institute of Public Health and Environment	Yamaguchi Prefectural Institute of Public Health and Environment	Mitsuhiro Kameyama et al
hCoV-19/Japan/PG-160015/2021	EPI_ISL_7190805		Pathogen Genomics Center, National Institute of Infectious Diseases	Pathogen Genomics Center, National Institute of Infectious Diseases	Tsuyoshi Sekizuka et al B
hCoV-19/DRC/ILRI_COVM01423/2021	EPI_ISL_9093610		Molecular Biology Laboratory, Universite Evangelique en Afrique	International Livestock Research Institute	Samuel O. Oyola et al
hCoV-19/Kenya/NYR-7136/2021	EPI_ISL_12028639		Mt. Kenya Hospital	USAMRD-A, Basic Science Laboratory	Gathii Kimita et al
hCoV-19/PuertoRico/PR-07222021PRI3645/2021	EPI_ISL_3247501		INNO Diagnostics Reference Laboratory	RCMI-Center for Research Resources, Ponce Research Institute	Vanessa Rivera-Amill et al
hCoV-19/Uganda/MRC-UVRI-UVRI417272/2021	EPI_ISL_8307318		MRC/UVRI & LSHTM Uganda Research Unit, Uganda Virus Research Institute	MRC/UVRI & LSHTM Uganda Research Unit, Uganda Virus Research Institute	Deogratius Ssemwanga et al
hCoV-19/Uganda/UG594/2021	EPI_ISL_3149384		MRC/UVRI & LSHTM Uganda Research Unit , Rakai Health Sciences Program	MRC/UVRI & LSHTM Uganda Research Unit , Rakai Health Sciences Program	Matthew Cotten Dan Lule Bugembe et al
hCoV-19/Albania/CO-00602-XXK000_1950_3/2021	EPI_ISL_9238008		Department of Microbiology, National Institute of Public Health of Kosovo	Department of Microbiology, National Institute of Public Health of Kosovo	Xhevat Jakupi et al
hCoV-19/DRC/INRB-RDC-1340/2021	EPI_ISL_15297171		Laboratoire Rodolphe Mérieux (INRB Goma)	Pathogen Genomics Lab, National Institute for Biomedical Research (INRB)	Placide Mbala-Kingebeni et al A
hCoV-19/Botswana/R35B81_BHP_AAC10739/2021	EPI_ISL_5502943		Botswana Harvard HIV Reference Laboratory	Botswana Harvard HIV Reference Laboratory	Sikhulile Moyo et al
hCoV-19/Djibouti/NAMRU3_C121/2021	EPI_ISL_6693740	OL640777.1	Naval Medical Research Unit No. 3	Naval Medical Research Center Biological Defense Research Directorate	Catherine E. Arnold et al
hCoV-19/Somalia/barcode70/2021	EPI_ISL_14240399		National Public Health Lab- Mogadishu	National Public Health Lab- Mogadishu	Sahra Mohamed et al
hCoV-19/Slovenia/516109/2021	EPI_ISL_8111824		Institute of Microbiology and Immunology, Faculty of Medicine, University of Ljubljana	Institute of Microbiology and Immunology, Faculty of Medicine, University of Ljubljana	Alen Suljič et al
hCoV-19/Belgium/UMONS-J713839201/2021	EPI_ISL_4106101		National Platform bis UMONS/Jolimont	National Platform bis UMONS/Jolimont	Guillaume Bayon-Vicente et al
hCoV-19/Macedonia/51710/2021	EPI_ISL_6643709		Laboratory of Virology - Institute of Public Health Skopje, Macedonia	Laboratory of Virology - Institute of Public Health Skopje, Macedonia	Teodora Buzharova et al
hCoV-19/Switzerland/GR-Risch-21B1809330/2021	EPI_ISL_6689192		Dr. Risch Ostschweiz AG	Dr Risch Laboratory	Nadia Wohlwend et al
hCoV-19/Botswana/R44B79_BHP_AAC25521/2021	EPI_ISL_7121203		Botswana Harvard HIV Reference Laboratory	Botswana Harvard HIV Reference Laboratory	Sikhulile Moyo et al
hCoV-19/Kenya/C111710/2021	EPI_ISL_14243818	OP150941.1	KEMRI-Wellcome Trust Research Programme,Kilifi	KEMRI-Wellcome Trust Research Programme,Kilifi	Githinji G. et al
hCoV-19/Uganda/UG968/2021	EPI_ISL_6332964		MRC/UVRI & LSHTM Uganda Research Unit , Rakai Health Sciences Program	MRC/UVRI & LSHTM Uganda Research Unit , Rakai Health Sciences Program	Matthew Cotten Dan Lule Bugembe et al
hCoV-19/SouthSudan/UG1247/2021	EPI_ISL_10512594		South Sudan Ministry of Health, WHO South Sudan, MRC/UVRI & LSHTM Uganda Research Unit	MRC/UVRI & LSHTM Uganda Research Unit, South Sudan Ministry of Health, WHO South Sudan	Abe G Abias et al
hCoV-19/Uganda/UG969/2021	EPI_ISL_6332965		MRC/UVRI & LSHTM Uganda Research Unit , Rakai Health Sciences Program	MRC/UVRI & LSHTM Uganda Research Unit , Rakai Health Sciences Program	Matthew Cotten Dan Lule Bugembe et al
hCoV-19/Uganda/MRC-UVRI-UVRI402814/2021	EPI_ISL_8307342		MRC/UVRI & LSHTM Uganda Research Unit, Uganda Virus Research Institute	MRC/UVRI & LSHTM Uganda Research Unit, Uganda Virus Research Institute	Deogratius Ssemwanga et al
hCoV-19/Uganda/UG553/2021	EPI_ISL_3546295		MRC/UVRI & LSHTM Uganda Research Unit, Central Public Health Laboratories	MRC/UVRI & LSHTM Uganda Research Unit, Central Public Health Laboratories	Matthew Cotten et al
hCoV-19/Uganda/UG680/2021	EPI_ISL_3546306		MRC/UVRI & LSHTM Uganda Research Unit, Central Public Health Laboratories	MRC/UVRI & LSHTM Uganda Research Unit, Central Public Health Laboratories	Matthew Cotten et al
hCoV-19/SouthSudan/UG1096/2021	EPI_ISL_10512530		South Sudan Ministry of Health, WHO South Sudan, MRC/UVRI & LSHTM Uganda Research Unit	MRC/UVRI & LSHTM Uganda Research Unit, South Sudan Ministry of Health, WHO South Sudan	Abe G Abias et al
hCoV-19/Zambia/SP251/2021	EPI_ISL_6761106		Macha Research Trust	Macha Research Trust	Katowa B et al
hCoV-19/Zambia/ZMB-119149/2021	EPI_ISL_4513781		University of Zambia, School of Veterinary Medicine	UNZAVET and PATH	Mulenga Mwenda-Chimfwembe et al
hCoV-19/Zambia/ZMB-119155/2021	EPI_ISL_4513782		University of Zambia, School of Veterinary Medicine	UNZAVET and PATH	Mulenga Mwenda-Chimfwembe et al
hCoV-19/Brazil/PR-NVBS10001GENOV045389404070/2021	EPI_ISL_8761918	ON582055.1	DASA	DASA	Rodrigo Guarischi et al
hCoV-19/NorthernMarianaIslands/MP-CDC-2-4813464/2021	EPI_ISL_3947080	OK045709.1	Commonwealth Healthcare Center	Centers for Disease Control and Prevention Division of Viral Diseases, Pathogen Discovery	Mili Sheth et al
hCoV-19/Kenya/SS7123/2021	EPI_ISL_11828195	ON199017.1	Aga Khan University Hospital	KEMRI-Wellcome Trust Research Programme,Kilifi	Githinji G. et al
hCoV-19/Zimbabwe/CERI-KRISP-K027243/2021	EPI_ISL_6699659		National Microbiology Reference Laboratory, Ministry of Health, Harare, Zimbabwe	CERI, Centre for Epidemic Response and Innvoation, Stellenbosch University and KRISP, KZN Research Innovation and Sequencing Platform, UKZN.	Air Comodor Dr J. Chimedza et al
hCoV-19/Ukraine/25-62726/2021	EPI_ISL_4440057		Public Health Center of MHU	The Institute of Molecular Biology and Genetics of NASU	M.Tukalo et al.
hCoV-19/Morocco/IPM20377001/2021	EPI_ISL_5924604		Institut Pasteur du Maroc, Medical Virology and BSL3 Laboratory	Institut Pasteur du Maroc, Centre de Séquençage Génomique	EL Hamouchi Adil et al
hCoV-19/CentralAfricanRepublic/JXCDC-85/2021	EPI_ISL_8917340		2021-12-12	Jiaxing Center for Disease Control and Prevention	Zhongwen Chen et al
hCoV-19/Qatar/DA-USAFSAM-S6012/2021	EPI_ISL_4295235		US Air Force School of Aerospace Medicine	US Air Force School of Aerospace Medicine	Anthony Fries et al
hCoV-19/Aruba/AW-RIVM-50399/2021	EPI_ISL_3731783		Dutch COVID-19 response team	National Institute for Public Health and the Environment (RIVM)	Adam Meijer et al
hCoV-19/Cyprus/ChVir-LB-210903-8472/2021	EPI_ISL_3948221		Labor Berlin Charité Vivantes GmbH / Institut für Virologie	Charité Universitätsmedizin Berlin, Institut für Virologie/Labor Berlin	Peter Menzel et al
hCoV-19/Israel/SMC-7014228/2021	EPI_ISL_6010403		Shamir Medical Center (Asaf Harofe)	Shamir Medical Center (Asaf Harofe)	Nir Rainy et al
hCoV-19/Belize/CML-216/2021	EPI_ISL_8839005		Central Medical Laboratory	Central Medical Laboratory	Roberto Melendez et al
hCoV-19/Belize/CML-274/2021	EPI_ISL_9570679		Central Medical Laboratory	Central Medical Laboratory	Roberto Melendez et al
hCoV-19/Cameroon/CENT308695/2021	EPI_ISL_9582051		CREMER (Centre de Recherches sur les Maladies Emergentes et Re-emergentes)	CREMER (Centre de Recherches sur les Maladies Emergentes et Re-emergentes)	Celestin Godwe et al
hCoV-19/CzechRepublic/NRL_13590/2021	EPI_ISL_6051171		National Institute of Public Health	National Institute of Public Health	Helena Jirincova et al
hCoV-19/CostaRica/INC-2268-722567/2021	EPI_ISL_8649200		AREA DE SALUD CARIARI	Inciensa, Instituto Costarricense de Investigación y Enseñanza en Nutrición y Salud	Francisco Duarte et al
hCoV-19/Wales/PHWC-PYPDWY/2021	EPI_ISL_3004763		Originating lab: Wales Specialist Virology Centre Sequencing lab: Pathogen Genomics Unit	Public Health Wales Microbiology Cardiff Wales Specialist Virology Centre	Catherine Moore et al
hCoV-19/Malta/MDxMDH659/2021	EPI_ISL_7401112		Molecular Diagnostics Pathology Department Mater Dei Hospital Malta	Molecular Diagnostics Pathology Department Mater Dei Hospital Malta	G Zahra et al
hCoV-19/Malta/MDxMDH813/2021	EPI_ISL_7505582		Molecular Diagnostics Pathology Department Mater Dei Hospital Malta	Molecular Diagnostics Pathology Department Mater Dei Hospital Malta	G Zahra et al
hCoV-19/Moldova/A0068_2021_09_09/2021	EPI_ISL_7680899		MedExpert	MedExpert	Morozov Alexandr et al
hCoV-19/Kosovo/CO-00491-XXK000_3615_1/2021	EPI_ISL_6567042		Department of Microbiology, National Institute of Public Health of Kosovo	Department of Microbiology, National Institute of Public Health of Kosovo	Xhevat Jakupi et al
hCoV-19/Romania/IS-36253/2021	EPI_ISL_6425125		Department of Public Health Iasi	National Institute of Infectious Diseases-Prof. Dr. Matei Bals Molecular Diagnostics Laboratory	Corina Casangiu et al
hCoV-19/HongKong/HK-HKPU-12428/2021	EPI_ISL_7192730		Department of Health Technology and Informatics, The Hong Kong Polytechnic University	Department of Health Technology and Informatics, The Hong Kong Polytechnic University	Gilman Kit-Hang Siu et al
hCoV-19/Netherlands/ZH-RIVM-64449/2021	EPI_ISL_5429935		Dutch COVID-19 response team	National Institute for Public Health and the Environment (RIVM)	Adam Meijer et al
hCoV-19/Denmark/DCGC-198901/2021	EPI_ISL_5944616	OW408780.1	Department of Bacteria, Parasites and Fungi, Statens Serum Institut, Copenhagen, Denmark	Statens Serum Institut Bioinformatics and Microbial Genomics	Danish Covid-19 Genome Consortium et al
hCoV-19/Sweden/SUS0005447/2021	EPI_ISL_6268281		Clinical Microbiology, Infection Prevention and Control	Section for Molecular Diagnostics	Björn Hallström et al
hCoV-19/Israel/CVL-19254/2021	EPI_ISL_5729415		Israel Central Virology laboratory	Israel Central Virology laboratory	Neta Zuckerman et al
hCoV-19/Ireland/G-NVRL-M33IRL29405/2021	EPI_ISL_3205417		National Virus Reference Laboratory	National Virus Reference Laboratory	Zoe Yandle et al
hCoV-19/Finland/THL-202130698/2021	EPI_ISL_7493311		SYNLAB Suomi	Expert Microbiology, National Institute for Health and Welfare	Soile Blomqvist et al
hCoV-19/Lithuania/LTU000_KUL_005180217/2021	EPI_ISL_3340907		Viešoji įstaiga Klaipėdos universitetinė ligoninė	National Public Health Surveillance Laboratory	Lukas Zemaitis et al
hCoV-19/Estonia/RC0163622/2021	EPI_ISL_6512968		Synlab Eesti OÜ	1. Laboratory of Communicable Diseases (Estonia); 2. Eurofins Genomics Europe Sequencing GmbH	Liidia Dotsenko et al.
hCoV-19/Lithuania/S21J373/2021	EPI_ISL_4951602		Viesoji istaiga Vilniaus universiteto ligonine Santaros klinikos	Vilnius University Hospital Santaros Klinikos, Center of Laboratory Medicine	Rimvydas Norvilas et al
hCoV-19/mink/Lithuania/NFVRAI-13865-27/2021	EPI_ISL_10503610		National Food and Veterinary Risk Assessment Institute	National Food and Veterinary Risk Assessment Institute	Zygimantas Janeliunas et al
hCoV-19/England/BRBR-2B152C5/2021	EPI_ISL_6768980	OV175963.1	Berkshire and Surrey Pathology Services Lighthouse Laboratory	Wellcome Sanger Institute for the COVID-19 Genomics UK (COG-UK) Consortium	Berkshire et al
hCoV-19/Portugal/PT23759/2021	EPI_ISL_8098535		ARS Algarve - Laboratorio Laura Ayres	Instituto Nacional de Saude (INSA)	Borges et al
hCoV-19/France/HDF-IPP36391/2021	EPI_ISL_6886795		Labo Analyses Med	National Reference Center for Viruses of Respiratory Infections, Institut Pasteur, Paris	Marion Barbet et al
hCoV-19/Ireland/LD-NVRL-M37IRL47300/2021	EPI_ISL_5302982		National Virus Reference Laboratory	National Virus Reference Laboratory	Zoe Yandle et al
hCoV-19/Switzerland/BL-ETHZ-34082673/2021	EPI_ISL_4907318		Viollier AG	Department of Biosystems Science and Engineering, ETH Zürich	Christian Beisel et al
hCoV-19/Kosovo/CO-00367-XXK000_130/2021	EPI_ISL_4545828		Department of Microbiology, National Institute of Public Health of Kosovo	Department of Microbiology, National Institute of Public Health of Kosovo	Xhevat Jakupi et al
hCoV-19/Kosovo/CO-00533-XXK000_6015/2021	EPI_ISL_6966078		Department of Microbiology, National Institute of Public Health of Kosovo	Department of Microbiology, National Institute of Public Health of Kosovo	Xhevat Jakupi et al
hCoV-19/Denmark/DCGC-2112/2020	EPI_ISL_618374		Department of Virus and Microbiological Special Diagnostics, Statens Serum Institut, Denmark	Albertsen lab, Department of Chemistry and Bioscience, Aalborg University, Denmark	Danish Covid-19 Genome Consortia et al
hCoV-19/GuineaBissau/74LNSPGB/2020	EPI_ISL_2158599		Laboratório de Biologia Molecular Jean Piaget	MRCG at LSHTM, Genomics lab	Aladje Balde et al
hCoV-19/Peru/AMA-INS-281/2020	EPI_ISL_1093149		Laboratorio de Referencia Nacional de Virus Respiratorio. Instituto Nacional de Salud Perú	Laboratorio de Referencia Nacional de Biotecnología y Biología Molecular. Instituto Nacional de Salud Perú	Carlos Padilla Rojas et al
hCoV-19/Ghana/WACCBIP-GS357/2020	EPI_ISL_1255234		West African Centre for Cell Biology of Infectious Pathogens (WACCBIP), University of Ghana, Accra, Ghana	West African Centre for Cell Biology of Infectious Pathogens (WACCBIP), University of Ghana, Volta Road, Legon-Accra, Ghana	Collins M. Morang'a et al
hCoV-19/Mexico/VER-InDRE-104/2020	EPI_ISL_872097		Instituto de Diagnostico y Referencia Epidemiologicos (INDRE)	Instituto de Diagnostico y Referencia Epidemiologicos (INDRE)	Abril Rodriguez-Maldonado et al
hCoV-19/Belgium/rega-0731790/2020	EPI_ISL_734837		UZ Leuven, National Reference Laboratory for Coronaviruses, Laboratory Medicine, Leuven, Belgium	KU Leuven, Rega Institute, Clinical and Epidemiological Virology	Tony Wawina-Bokalanga et al
hCoV-19/Israel/CVL-928ngs/2020	EPI_ISL_889141		Israel Central Virology laboratory	Israel National Consortium for SARS-CoV-2 sequencing	Neta Zuckerman et al
hCoV-19/Serbia/Belgrade-29661403/2020	EPI_ISL_6698775		Institute of Virology, Vaccines and Sera "Torlak"	Institute of microbiology and Immunology, Faculty of Medicine, University of Belgrade	Knezevic et al
hCoV-19/Turkey/CTF_09092020_256/2020	EPI_ISL_2015125		IU-Cerrahpasa, Cerrahpasa School of Medicine, COVID-19 Lab	IU-Cerrahpasa, Cerrahpasa School of Medicine, COVID-19 Lab	Mert Kuskucu et al
hCoV-19/Belgium/ULG-10191/2020	EPI_ISL_455979		Department of Clinical Microbiology	GIGA Medical Genomics	Keith Durkin et al
hCoV-19/Austria/CeMM0146/2020	EPI_ISL_437994		Center for Virology, Medical University of Vienna	Bergthaler laboratory, CeMM Research Center for Molecular Medicine of the Austrian Academy of Sciences	Alexandra Popa et al B (https://www.biorxiv.org/content/10.1101/2020.07.15.204339v1)
hCoV-19/UnitedArabEmirates/1983/2020	EPI_ISL_859642		BTC, Khalifa University	BTC, Khalifa University	Al Safar et al
hCoV-19/Romania/DJ02955/2020	EPI_ISL_5917797		Medical Genetics Laboratory, Regional Centre of Medical Genetics, Emergency County Hospital Craiova	Medical Genetics Laboratory, Regional Centre of Medical Genetics, Emergency County Hospital Craiova	Anca-Lelia (Riza) Costache et al
hCoV-19/Niger/17048A/2021	EPI_ISL_3804264		CERMES	Institut Pasteur de Dakar	Adamou Lagare et al
hCoV-19/Russia/OMS-ORINFI-4814S/2020	EPI_ISL_569829		Omsk Research Institute of Natural Focal Infections	WHO National Influenza Centre Russian Federation	Artem Fadeev et al
hCoV-19/Russia/OMS-ORINFI-6331S/2020	EPI_ISL_569774		Omsk Research Institute of Natural Focal Infections	WHO National Influenza Centre Russian Federation	Artem Fadeev et al
hCoV-19/Bulgaria/06/2020	EPI_ISL_480297		National Reference Laboratory "Influenza and acute respiratory diseases"	NRL-HIV	Ivan Ivanov et al
hCoV-19/USA/NM-UNM-00137/2020	EPI_ISL_467564	ON612592.1	New Mexico Department of Health Scientific Laboratory Division	Center for Global Health, University of New Mexico Health Sciences Center	Daryl Domman et al
hCoV-19/Guatemala/ASI02014/2021	EPI_ISL_3446684		Hospital General San Juan de Dios	Asociación de Salud Integral/Clínica Familiar "Luis Ángel García"	Eduardo Arathoon et al
hCoV-19/Russia/MOW-RII-MH1976S/2020	EPI_ISL_596324		Pathogenic Microorganisms Variability Laboratory	WHO National Influenza Centre Russian Federation	Andrey Komissarov et al
hCoV-19/Senegal/4010773/2021	EPI_ISL_8527754		Institut Pasteur de Dakar	Institut Pasteur de Dakar	Diallo Amadou et al
hCoV-19/Gambia/GBC0211/2021	EPI_ISL_2958653		MRCG at LSHTM Genomics lab	MRCG at LSHTM Genomics lab	Abdul Karim sesay et al
hCoV-19/Thailand/Bangkok-CONI-0099/2020	EPI_ISL_458028		Hospital for Tropical Diseases	COVID-19 Network Investigations (CONI) Alliance	Elizabeth Batty et al
hCoV-19/Ukraine/UA-RIVM-21907/2020	EPI_ISL_3253289		Dutch COVID-19 response team	National Institute for Public Health and the Environment (RIVM)	Adam Meijer et al
hCoV-19/Moldova/ICGEB_MD6/2020	EPI_ISL_516938		Nicolae Testemitanu State University of Medicine and Pharmacy	International Centre for Genetic Engineering and Biotechnology (ICGEB) and ARGO Open Lab Platform for Genome Sequencing	Ulinici M et al
hCoV-19/UnitedArabEmirates/3579/2020	EPI_ISL_859783		BTC, Khalifa University	BTC, Khalifa University	Al Safar et al
hCoV-19/Cyprus/004/2020	EPI_ISL_463744		Department of Molecular Virology, Cyprus Institute of Neurology and Genetics	Department of Molecular Virology, Cyprus Institute of Neurology and Genetics	Jan Richter et al
hCoV-19/Hungary/UD-57964/2020	EPI_ISL_671441		University of Debrecen, Department of Medical Microbiology	National Laboratory of Virology, Szentágothai Research Centre	Endre Gábor Tóth et al
hCoV-19/Peru/ICA-INS-011/2020	EPI_ISL_12934908		Laboratorio de Referencia Nacional de Biotecnologia y Biologia Molecular	Laboratorio de Referencia Nacional de Biotecnologia y Biologia Molecular	Rosa Bellido et al
hCoV-19/Mauritius/P-033852/2020	EPI_ISL_2499910		Virology Department, Central Health Laboratory	The Francis Crick Institute	Ramuth M et al
hCoV-19/Bangladesh/DNAS_DRCIM_BSH_isl_9_BGD/2020	EPI_ISL_774897		Designated Reference Institute for Chemical Measurements (DRICM)	DNA SOLUTION LTD.	Md. Imran Khan et al
hCoV-19/Russia/SPE-CSP-Spb-2379_S25/2020	EPI_ISL_8908189		Chief Federal State Budgetary Healthcare Institution “Centre of Hygiene and Epidemiology” of the Federal Medical Biological Agency, Central laboratory of microbiological and clinical diagnostic tests	Federal State Budgetary Institution “Centre for Strategic Planning and Management of Biomedical Health Risks” of the Federal Medical Biological Agency, Laboratory for advanced molecular diagnostics of human diseases.	Mikhaylov et al
hCoV-19/Togo/BMC-50046-20/2020	EPI_ISL_1443003		Institut National d'hygiène	Unité Mixte Internationale TransVIHMI (UMI 233 IRD – U1175 INSERM - Université de Montpellier) IRD (Institut de recherche pour le développement)	Mounerou SALOU et al
hCoV-19/Zimbabwe/ZW-28979/2020	EPI_ISL_1191818		National Microbiology Reference Laboratory	Quadram Institute Bioscience	Tapfumanei Mashe et al
hCoV-19/Poland/Pomorskie_MWB_20/2020	EPI_ISL_1229401		Hematology Laboratory, Section of Molecular Diagnostics, University Clinical Centre, Medical University of Gdansk	Laboratory of Recombinant Vaccines	Lukasz Rabalski et al
hCoV-19/Poland/Masovia-14790/2020	EPI_ISL_754910		Laboratory Diagnostics and Clinical Immunology of Developmental Age, Medical University of Warsaw	genXone SA, Research & Development Laboratory; The Faculty of Mathematics, Informatics and Mechanics of the University of Warsaw	Maciej Sykulski et al
hCoV-19/Canada/QC-HMR-A3291269/2020	EPI_ISL_1404792		Laboratoire de santé publique du Québec	Laboratoire de santé publique du Québec	Sandrine Moreira et al
hCoV-19/Bulgaria/37/2020	EPI_ISL_480308		National Reference Laboratory "Influenza and acute respiratory diseases"	NRL-HIV	Ivan Ivanov et al
hCoV-19/Latvia/030/2020	EPI_ISL_486413		Centrālā Laboratorija	Latvian Biomedical Research and Study Centre	Ivars Silamiķelis et al
hCoV-19/Hungary/1254-29/2020	EPI_ISL_1095610		National Public Health Center, COVID Laboratory	National Public Health Center, National Biosafety Laboratory	Bernadett Pályi et al
hCoV-19/Ecuador/HGSQ-USFQ-018/2020	EPI_ISL_422563		Institute of Microbiology Universidad San Francisco de Quito	Institute of Microbiology Universidad San Francisco de Quito	Belen Prado-Vivar et al (https://dx.doi.org/10.1101/2020.06.11.20128330)
hCoV-19/Switzerland/BS-UHB-42501928/2020	EPI_ISL_830978		Clinical Virology	Clinical Bacteriology	Madlen Stange et al
hCoV-19/CzechRepublic/NRL_7918/2020	EPI_ISL_545954		The National Institute of Public Health	State Veterinary Institute Prague	Nagy et al
hCoV-19/Ukraine/HCL021165513901/2020	EPI_ISL_4260398		Department of Respiratory and other Viral Infections of L.V. Gromashevsky Institute of Epidemiology and Infectious Diseases NAMS of Ukarine	CNR Virus des Infections Respiratoires - France SUD	Alla Mironenko et al
hCoV-19/Slovakia/UKBA-204/2020	EPI_ISL_577736		Institute of Virology, Biomedical Research Center of the Slovak Academy of Sciences, Bratislava	Faculty of Natural Sciences, Comenius University, Bratislava	Viktória Hodorová et al
hCoV-19/Ireland/MO-20G46419/2020	EPI_ISL_11191553		National Virus Reference Laboratory	Irish Coronavirus Sequencing Consortium - Teagasc Moorepark	Wiley Barton et al
hCoV-19/Madagascar/IPM-33356/2020	EPI_ISL_3716612		Virology Unit, Institut Pasteur de Madagascar	Institut Pateur de Dakar	Norosoa Razanajatovo et al
hCoV-19/Finland/13DS4CE3/2020	EPI_ISL_1595811		Department of Virology and Immunology, University of Helsinki and Helsinki University Hospital, Huslab Finland	Department of Virology, Faculty of Medicine, University of Helsinki, Helsinki, Finland	Teemu Smura et al
hCoV-19/Finland/26MR7CB1_S235/2020	EPI_ISL_902781		Department of Virology and Immunology, University of Helsinki and Helsinki University Hospital, Huslab Finland	Department of Virology, Faculty of Medicine, University of Helsinki, Helsinki, Finland	Teemu Smura et al
hCoV-19/Azerbaijan/Aghayev-01/2021	EPI_ISL_882637		Azerbaijan National Hematology Center Division of Medical Genetics	Azerbaijan National Hematology Center Division of Medical Genetics	Aghayev Agha Rza et al
hCoV-19/Gabon/K0069/2020	EPI_ISL_11522798		Centre de Recherches Medicales de Lambarene	Department of Emerging Infectious Diseases, Institute of Tropical Medicine, Nagasaki University	Haruka Abe et al
hCoV-19/Philippines/PH-RITM-0019/2020	EPI_ISL_491298		Rural Health Unit - Calauan, Laguna	Research Institute for Tropical Medicine	Tujan et al
hCoV-19/Italy/TUS-AMC-16-5342/2020	EPI_ISL_856885		Virology Laboratory, Scientific Department, Army Medical Center	Virology Laboratory, Scientific Department, Army Medical Center	Silvia Fillo et al
hCoV-19/Kyrgyzstan/NRL-43587/2021	EPI_ISL_13285376		Republican Reference Laboratory, National TB center, Kyrgyzstan	Republican Reference Laboratory, National TB center, Kyrgyzstan	Gulmira Kalmambetova et al
hCoV-19/Kyrgyzstan/ChVir-34112/2020	EPI_ISL_6335243		Department of Disease Prevention and State Sanitary and Epidemiological Surveillance of the Ministry of Health of the Kyrgyz Republic	Charité Universitätsmedizin Berlin, Institut für Virologie	Victor M Corman et al
hCoV-19/USA/SC-MCRDPI_20_1250-T42/2020	EPI_ISL_2894740		Sealfon Laboratory, Department of Neurology, Icahn School of Medicine at Mount Sinai	van Bakel Laboratory, Genetics and Genomics Sciences, Icahn School of Medicine at Mount Sinai	Rhonda A. Lizewski et al
hCoV-19/Ecuador/USFQ-045/2020	EPI_ISL_471268		Hospital IESS Babahoyo	Institute of Microbiology, Universidad San Francisco de Quito	Belén Prado-Vivar et al
hCoV-19/Mongolia/UB-42303/2020	EPI_ISL_9879597		National Center for Communicable Diseases (NCCD) National Influenza Center	National Center for Communicable Diseases (NCCD) National Influenza Center	Naranzul Tsedenbal et al
hCoV-19/Mexico/NLE-UANL-058/2020	EPI_ISL_961760		Laboratorio de Infectología, Servicio de Infectología, Hospital Universitario Dr. José Eleuterio González - Universidad Autónoma de Nuevo León	Laboratorio de Infectología Molecular, Departamento de Bioquímica y Medicina Molecular,Facultad de Medicina - Universidad Autónoma de Nuevo León	Kame A. Galán-Huerta et al
hCoV-19/Sweden/20-50156/2020	EPI_ISL_455862		Karolinska Universitetslaboratoriet	The Public Health Agency of Sweden	Anna-Malin Linde et al
hCoV-19/Norway/1726/2020	EPI_ISL_2611923		Dept. of Medical Microbiology, Stavanger University Hospital, Helse Stavanger HF	Norwegian Institute of Public Health, Department of Virology	Kathrine Stene-Johansen et al
hCoV-19/Ireland/D-U-MAY-000232/2020	EPI_ISL_5248193		National Virus Reference Laboratory	Irish Coronavirus Sequencing Consortium - Maynooth University	David A Fitzpatrick et al
hCoV-19/Australia/WA170/2020	EPI_ISL_596733		PathWest Laboratory Medicine WA	PathWest Laboratory Medicine WA Microbial Surveillance Unit	PathWest Laboratory Medicine WA Microbial Surveillance Unit et al
hCoV-19/Austria/CeMM0392/2020	EPI_ISL_475832		Austrian Agency for Health and Food Safety (AGES)	Bergthaler laboratory, CeMM Research Center for Molecular Medicine of the Austrian Academy of Sciences	Alexandra Popa et al A
hCoV-19/Hungary/766-27/2020	EPI_ISL_1095614		National Public Health Center, COVID Laboratory	National Public Health Center, National Biosafety Laboratory	Bernadett Pályi et al
hCoV-19/Bolivia/Beni-GM3-1/2021	EPI_ISL_2802862		Laboratorio de Biologia Molecular, Hospital General de Guayaramerin, Beni, Bolivia	Microbiologia Molecular, Instituto SELADIS, Universidad Mayor de San Andrés	Oscar M. Rollano-Peñaloza et al
hCoV-19/Bolivia/SAN-UPCH-1046/2020	EPI_ISL_5148315		Laboratorio de Diagnóstico e Investigación BIOSCIENCE SRL	Laboratorio de Genómica Microbiana, Universidad Peruana Cayetano Heredia	Pablo Tsukayama et al
hCoV-19/Argentina/PAIS-G0345/2021	EPI_ISL_3860402		Hospital Señor del Milagro	Instituto de Patologia Vegetal (CIAP-INTA) on behalf of 'Proyecto Argentino Interinstitucional de genomica de SARS-CoV-2' (PAIS Consortium)	Fernández et al
hCoV-19/Bolivia/Sucre-2/2021	EPI_ISL_1278278		Laboratorio de Biologia Molecular, Hospital San Pedro Claver	Molecular Genetics Laboratory, Instituto de Investigaciones Químicas, Universidad Mayor de San Andrés	Oscar M. Rollano-Peñaloza et al
hCoV-19/Israel/CVL-n896/2020	EPI_ISL_649094	MW672632.1	Israel Central Virology laboratory	Israel Central Virology laboratory	Neta Zuckerman et al
hCoV-19/Ireland/LK-NVRL-MPB53836/2020	EPI_ISL_671350		National Virus Reference Laboratory	Irish Coronavirus Sequencing Consortium - Teagasc Moorepark	Calm Walsh et al
hCoV-19/Zimbabwe/ZW-15967/2020	EPI_ISL_1191792		National Microbiology Reference Laboratory	Quadram Institute Bioscience	Tapfumanei Mashe et al
hCoV-19/Mongolia/UB-7479/2020	EPI_ISL_9879613		National Center for Communicable Diseases (NCCD) National Influenza Center	National Center for Communicable Diseases (NCCD) National Influenza Center	Naranzul Tsedenbal et al
hCoV-19/UnitedArabEmirates/2366/2020	EPI_ISL_859656		BTC, Khalifa University	BTC, Khalifa University	Al Safar et al
hCoV-19/Bangladesh/BCSIR-NILMRC-187/2020	EPI_ISL_483632	MT740393.1	National Institute of Laboratory Medicine and Referral Center	Genomic Research Lab, BCSIR	Md. Ahasan Habib et al
hCoV-19/Azerbaijan/un-ChVir24287_239/2020	EPI_ISL_9214655		Ministry of Health of the Republic of Azerbaijan	Charité Universitätsmedizin Berlin, Institut für Virologie	Victor M Corman et al
hCoV-19/Azerbaijan/Aghayev-12/2021	EPI_ISL_2161167		National Hematology and Transfusiology Center	National Hematology and Transfusiology Center	Aghayev AR et al
hCoV-19/Azerbaijan/un-ChVir8086/2020	EPI_ISL_9214486		Ministry of Health of the Republic of Azerbaijan	Charité Universitätsmedizin Berlin, Institut für Virologie	Victor M Corman et al
hCoV-19/Azerbaijan/un-ChVir8070/2020	EPI_ISL_9214449		Ministry of Health of the Republic of Azerbaijan	Charité Universitätsmedizin Berlin, Institut für Virologie	Victor M Corman et al
hCoV-19/Canada/NS-NML-2275/2020	EPI_ISL_8710853		NS-QEII Health Sciences Centre	National Microbiology Laboratory (NML)	Anna Majer et al
hCoV-19/Canada/NS-NML-1333/2020	EPI_ISL_579712		QEII Health Sciences Centre	National Microbiology Laboratory (NML)	Anna Majer et al
hCoV-19/NewZealand/20VR3154/2020	EPI_ISL_579444	MZ332437.1	Canterbury Health Laboratories	Institute of Environmental Science and Research (ESR)	Xiaoyun Ren et al
hCoV-19/Qatar/QA-WCMQ_FD15506524/2020	EPI_ISL_1713972		Ministry of Public Health / Hamad Medical Corporation	Weill Cornell Medical College - Qatar (WCM-Q), Genomics Core Laboratory / Qatar Genome Project (QGP)	WCMQ: Ayeda A. Ahmed et al
hCoV-19/Canada/NS-NML-5510/2020	EPI_ISL_1055679		QEII Health Sciences Centre	National Microbiology Laboratory (NML)	Anna Majer et al
hCoV-19/Canada/NS-NML-5514/2020	EPI_ISL_1055680		QEII Health Sciences Centre	National Microbiology Laboratory (NML)	Anna Majer et al
hCoV-19/France/PAC-IHU-12202_Nova1/2020	EPI_ISL_2659842	ON297720.1	MEPHI, Aix Marseille University	MEPHI, Aix Marseille University	Anthony LEVASSEUR et al
hCoV-19/Canada/SK-NML-370/2020	EPI_ISL_2565174		SK-Roy Romanow Provincial Laboratory	National Microbiology Laboratory (NML)	Anna Majer et al
hCoV-19/Ukraine/203100337/2020	EPI_ISL_512616		National Laboratory for Influenza/Virology reference laboratory, Public Health Center of the Ministry of Health of Ukraine	Respiratory Virus Unit, Microbiology Services Colindale, Public Health England	PHE Covid Sequencing Team et al
hCoV-19/Belarus/MI-RRPCEM-VIS_7763/2021	EPI_ISL_11063098		Laboratory for HIV and opportunistic infections diagnosis The Republican Research and Practical Center for Epidemiology and Microbiology (RRPCEM)	Laboratory for HIV and opportunistic infections diagnosis The Republican Research and Practical Center for Epidemiology and Microbiology (RRPCEM)	Elena Gasich et al
hCoV-19/Russia/MOW-CSP-KOM-220_S26/2020	EPI_ISL_8908347		Chief Federal State Budgetary Healthcare Institution “Centre of Hygiene and Epidemiology” of the Federal Medical Biological Agency, Central laboratory of microbiological and clinical diagnostic tests	Federal State Budgetary Institution “Centre for Strategic Planning and Management of Biomedical Health Risks” of the Federal Medical Biological Agency, Laboratory for advanced molecular diagnostics of human diseases.	Mikhaylov et al
hCoV-19/Mongolia/Darkhan-52609/2020	EPI_ISL_9879601		National Center for Communicable Diseases (NCCD) National Influenza Center	National Center for Communicable Diseases (NCCD) National Influenza Center	Naranzul Tsedenbal et al
hCoV-19/Mongolia/Selenge-50797/2020	EPI_ISL_9879599		National Center for Communicable Diseases (NCCD) National Influenza Center	National Center for Communicable Diseases (NCCD) National Influenza Center	Naranzul Tsedenbal et al
hCoV-19/Uzbekistan/Tashkent-CGB-11/2020	EPI_ISL_1402428	MW853565.1	Private clinic of Biogen Med, Tashkent, Uzbekistan	Center of Genomics and bioinformatics, Bioinformatics laboratory	Mirzakamol S Ayubov et al
hCoV-19/Nigeria/Lagos01/2020	EPI_ISL_413550		Centre for Human and Zoonotic Virology (CHAZVY), College of Medicine University of Lagos/Lagos University Teaching Hospital (LUTH), part of the Laboratory Network of the Nigeria Centre for Disease Control (NCDC)	African Centre of Excellence for Genomics of Infectious Diseases (ACEGID), Redeemer's University, Ede, Osun State, Nigeria	Oluniyi P.E. et al B (https://virological.org/t/first-african-sars-cov-2-genome-sequence-from-nigerian-covid-19-case/421)
hCoV-19/Lebanon/MD1_S1/2020	EPI_ISL_12470101		Rafik Hariri University Hospital	Khazen Lab	Rola Husni et al
hCoV-19/Mauritius/104633/2021	EPI_ISL_2657333		Virology Department, Central Health Laboratory	The Francis Crick Institute	Ramuth M et al
hCoV-19/Mauritius/NICD-N21946/2021	EPI_ISL_8895372		Wellkin C-Lab	Virology Department,Central Health Laboratory, Ministry of Health and Wellness	Ramuth M et al
hCoV-19/Mauritius/327712/2021	EPI_ISL_13835033		Virology Department, Central Health Laboratory	The Francis Crick Institute	Ramuth M et al
hCoV-19/Mexico/ROO_INCMNSZ_CS-165704/2021	EPI_ISL_13984254		Centro de Investigacion y Avances Medicos Especializados (CIAME)	Instituto Nacional de Ciencias Medicas y Nutricion Salvador Zubiran, Departamento de Infectologia	Miriam Arciniega Fuentes et al
hCoV-19/Benin/248916/2021	EPI_ISL_4567016		Laboratoire des Fièvres Hémorragiques Virales du Benin	Institut für Virologie - Institute of Virology - Charite	Anges Yadouleton et al
hCoV-19/Liechtenstein/FL-Risch-2142606109/2021	EPI_ISL_3570073		Dr. Risch Ostschweiz AG	Microbiology, Dr. Risch	Nadia Wohlwend et al
hCoV-19/Benin/416132/2021	EPI_ISL_4566836		Laboratoire des Fièvres Hémorragiques Virales du Benin	Institut für Virologie - Institute of Virology - Charite	Anges Yadouleton et al
hCoV-19/Gabon/4898/2021	EPI_ISL_8886290	OM732094.1	Centre Interdisciplinaire de Recherches Médicales de Franceville (CIRMF)	Institut Hospitalo-Universitaire - Méditerranée Infection	Sonia Etenna Lekana-Douki et al
hCoV-19/Gabon/6788/2021	EPI_ISL_8886379	OM732189.1	Centre Interdisciplinaire de Recherches Médicales de Franceville (CIRMF)	Institut Hospitalo-Universitaire - Méditerranée Infection	Sonia Etenna Lekana-Douki et al
hCoV-19/Angola/CERI-KRISP-K023648/2021	EPI_ISL_4575112		Instituto Nacional de Investigação em Saúde	CERI, Centre for Epidemic Response and Innvoation, Stellenbosch University and KRISP, KZN Research Innovation and Sequencing Platform, UKZN.	Morais J et al
hCoV-19/Gabon/CERMEL-DD0596/2021	EPI_ISL_2424163		Centre de Recherches Médicales de Lambaréné (CERMEL)	Centre de Recherches Médicales de Lambaréné (CERMEL)	Gédéon Prince Manouana et al
hCoV-19/Serbia/Nis-30601303/2020	EPI_ISL_6698780		Institute of Virology, Vaccines and Sera "Torlak"	Institute of microbiology and Immunology, Faculty of Medicine, University of Belgrade	Knezevic et al
hCoV-19/Thailand/A21953/2020	EPI_ISL_3892180		Port Health and Quarantine, Suvarnabhumi Airport	Thai Red Cross Emerging Infectious Diseases Clinical Center and Faculty of Medicine, Chulalongkorn University	Rome Buathong et al
hCoV-19/Serbia/Novi_Sad-675921011/2020	EPI_ISL_6698764		Institute of Public Health of Vojvodina	Institute of microbiology and Immunology, Faculty of Medicine, University of Belgrade	Knezevic et al
hCoV-19/NorthMacedonia/6752/2020	EPI_ISL_677715		Clinical Hospital - Bitola	Research Center for Genetic Engineering and Biotechnology "Georgi D. Efremov” , Macedonian Academy of Sciences and Arts	RCGEB - MASA et al
hCoV-19/Switzerland/BS-UHB-42668756/2021	EPI_ISL_1273656		Clinical Virology	Clinical Bacteriology	Tim Roloff et al
hCoV-19/NorthMacedonia/29490/2020	EPI_ISL_956367		General Hospital - Prilep	Research Center for Genetic Engineering and Biotechnology "Georgi D. Efremov” , Macedonian Academy of Sciences and Arts	Aleksandar J. Dimovski et al
hCoV-19/NorthMacedonia/28988/2020	EPI_ISL_944779		General Hospital - Tetovo	Research Center for Genetic Engineering and Biotechnology "Georgi D. Efremov” , Macedonian Academy of Sciences and Arts	Aleksandar J. Dimovski et al
hCoV-19/NorthMacedonia/27689/2020	EPI_ISL_942969		General Hospital - Veles	Research Center for Genetic Engineering and Biotechnology "Georgi D. Efremov” , Macedonian Academy of Sciences and Arts	Aleksandar J. Dimovski et al
hCoV-19/NorthMacedonia/8881/2020	EPI_ISL_677721		Clinical Hospital - Shtip	Research Center for Genetic Engineering and Biotechnology "Georgi D. Efremov” , Macedonian Academy of Sciences and Arts	RCGEB - MASA et al
hCoV-19/Austria/CeMM1989/2020	EPI_ISL_1495157		Department of Laboratory Medicine, Division of Clinical Virology, University of Medicine, Vienna	Bergthaler laboratory, CeMM Research Center for Molecular Medicine of the Austrian Academy of Sciences	Lukas Endler et al
hCoV-19/Luxembourg/LNS5518532/2020	EPI_ISL_744245		Laboratoire national de santé, Microbiology, Virology	Laboratoire national de santé, Microbiology, Microbial Genomics Platform	Anke Wienecke-Baldacchino et al
hCoV-19/Switzerland/ZH-ETHZ-170011/2020	EPI_ISL_486525		Viollier AG	Department of Biosystems Science and Engineering, ETH Zürich	Christian Beisel et al
hCoV-19/Luxembourg/LNS0815952/2020	EPI_ISL_739835		Laboratoire national de santé, Microbiology, Virology	Laboratoire national de santé, Microbiology, Microbial Genomics Platform	Anke Wienecke-Baldacchino et al
hCoV-19/BosniaandHerzegovina/VFS-UNSA-LMGFI008/2020	EPI_ISL_955151		University of Sarajevo, Veterinary Faculty, Laboratory for Molecular Diagnostic and Research Laboratory	University of Sarajevo, Veterinary Faculty, Laboratory for Molecular Diagnostic and Research Laboratory	Goletić T. et al
hCoV-19/Japan/PG-3713/2020	EPI_ISL_691966		Pathogen Genomics Center, National Institute of Infectious Diseases	Pathogen Genomics Center, National Institute of Infectious Diseases	Tsuyoshi Sekizuka et al B
hCoV-19/Togo/BMC-53-20/2020	EPI_ISL_1500086		Institut National d’Hygiène (INH)	Unité Mixte Internationale TransVIHMI (UMI 233 IRD – U1175 INSERM - Université de Montpellier)IRD (Institut de recherche pour le développement)	Mounerou SALOU et al
hCoV-19/Palestine/76/2020	EPI_ISL_596552		Palestinian Ministry of Health	Molecular Genetics Lab	Nouar Qutob et al
hCoV-19/Israel/CVL-713ngs/2020	EPI_ISL_889232		Israel Central Virology laboratory	Israel National Consortium for SARS-CoV-2 sequencing	Neta Zuckerman et al
hCoV-19/Georgia/Tb-sNGS096/2020	EPI_ISL_13300287		National Center for Disease Control and Public Health (NCDC) of Georgia.	Department for Virology, Molecular Biology and Genome Research, R. G. Lugar Center for Public Health Research, National Center for Disease Control and Public Health (NCDC) of Georgia.	Giorgi Tomashvili et al
hCoV-19/Georgia/Tb-sNGS095/2020	EPI_ISL_13300286		National Center for Disease Control and Public Health (NCDC) of Georgia.	Department for Virology, Molecular Biology and Genome Research, R. G. Lugar Center for Public Health Research, National Center for Disease Control and Public Health (NCDC) of Georgia.	Giorgi Tomashvili et al
hCoV-19/Georgia/Tb-RNGS001/2020	EPI_ISL_1921858		Department for Virology, Molecular Biology and Genome Research, R. G. Lugar Center for Public Health Research, National Center for Disease Control and Public Health (NCDC) of Georgia.	Department for Virology, Molecular Biology and Genome Research, R. G. Lugar Center for Public Health Research, National Center for Disease Control and Public Health (NCDC) of Georgia.	Giorgi Tomashvili et al
hCoV-19/Georgia/Tb-97937/2020	EPI_ISL_754181		Department for Virology, Molecular Biology and Genome Research, R. G. Lugar Center for Public Health Research, National Center for Disease Control and Public Health (NCDC) of Georgia.	Department for Virology, Molecular Biology and Genome Research, R. G. Lugar Center for Public Health Research, National Center for Disease Control and Public Health (NCDC) of Georgia.	Meri Pantsulaia et al
hCoV-19/NorthMacedonia/883/2020	EPI_ISL_677674		General Hospital - Prilep	Research Center for Genetic Engineering and Biotechnology "Georgi D. Efremov” , Macedonian Academy of Sciences and Arts	RCGEB - MASA et al
hCoV-19/Bulgaria/21/2020	EPI_ISL_480302		National Reference Laboratory "Influenza and acute respiratory diseases"	NRL-HIV	Ivan Ivanov et al
hCoV-19/NorthMacedonia/5047/2020	EPI_ISL_677712		General Hospital - Prilep	Research Center for Genetic Engineering and Biotechnology "Georgi D. Efremov” , Macedonian Academy of Sciences and Arts	RCGEB - MASA et al
hCoV-19/Botswana/BOT2624/2020	EPI_ISL_560387		National Health Laboratory	Botswana Institute for Technology Research and Innovation	Kefentse Arnold Tumedi et al
hCoV-19/India/MH-ACTREC-159/2020	EPI_ISL_699815		Hematopathology Laboratory, ACTREC, TMC	Hematopathology Laboratory, ACTREC, TMC	Hematopathology Laboratory et al
hCoV-19/Maldives/MAV16055/2021	EPI_ISL_3452724		Indira Gandhi Memorial Hospital	Indira Gandhi Memorial Hospital	Dr. Milza Abdul Muhsin et al
hCoV-19/Canada/SK-RRPL-131292/2021	EPI_ISL_5843116		SK-Roy Romanow Provincial Laboratory	Saskatchewan - Roy Romanow Provincial Laboratory (RRPL)	Ryan McDonald et al
hCoV-19/Bahrain/340846550_S17_L001/2020	EPI_ISL_681306	MW332539.1	Communicable Disease Laboratory, Public Health Directorate	Communicable Disease Laboratory, Public Health Directorate	Alwasti et al
hCoV-19/Zambia/ZMBID_6761/2020	EPI_ISL_6840041		Right to care Zambia	Macha Research Trust	Muleya W et al
hCoV-19/Bahrain/340615704/2020	EPI_ISL_14133027	MW655538.1	Communicable Disease Laboratory, Public Health Directorate	Communicable Disease Laboratory, Public Health Directorate	Alwasti et al
hCoV-19/Bahrain/341180717/2020	EPI_ISL_14132959	MW704289.1	Communicable Disease Laboratory, Public Health Directorate	Communicable Disease Laboratory, Public Health Directorate	Alwasti et al
hCoV-19/Bahrain/341051813_S12_L001/2020	EPI_ISL_678268	MW332220.1	Communicable Disease Laboratory, Public Health Directorate	Communicable Disease Laboratory, Public Health Directorate	Alwasti et al
hCoV-19/Mozambique/INS-K007945/2020	EPI_ISL_887420		Instituto Nacional de Saude (INS), Mozambique	KRISP, KZN Research Innovation and Sequencing Platform	Nalia Ismael et al
hCoV-19/Mozambique/INS-K007972/2020	EPI_ISL_887503		Instituto Nacional de Saude (INS), Mozambique	KRISP, KZN Research Innovation and Sequencing Platform	Nalia Ismael et al
hCoV-19/Malawi/COM-SEQ6103/2020	EPI_ISL_8889513		Kamuzu University of Health Sciences, College of Medicine, Department of Pathology	Kamuzu University of Health Sciences, College of Medicine, Department of Pathology	Tonney Nyirenda et al
hCoV-19/Netherlands/NoordHolland_10002/2020	EPI_ISL_454751		Dutch COVID-19 response team	National Institute for Public Health and the Environment (RIVM)	Adam Meijer et al
hCoV-19/Guyana/50825/2020	EPI_ISL_2230696		The Caribbean Public Health Agency	Carrington Lab, Department of PreClinical Sciences, Faculty of Medical Sciences, The University of the West Indies	Nikita S. D. Sahadeo et al
hCoV-19/Uruguay/DLSP_1045/2020	EPI_ISL_11814865	MZ312089.1	Departamento Laboratorios de Salud Pública (DLSP) Ministerio de Salud Pública	Departamento Laboratorios de Salud Pública (DLSP) Ministerio de Salud Pública	Cortinas et al
hCoV-19/Chile/NB-207882/2020	EPI_ISL_1300466		Genetica Molecular and Subdepartamento de Virologia ISP Chile	Instituto de Salud Publica de Chile	Javier Tognarelli et al
hCoV-19/Brazil/RS-5377CVL/2020	EPI_ISL_1469762		Hospital Nossa Senhora das Graças	Epiclin	Fernando Hayashi Sant’Anna et al
hCoV-19/Chile/RM-109567/2020	EPI_ISL_746556		Genetica Molecular and Subdepartamento de Virologia ISP Chile	Instituto de Salud Publica de Chile	Javier Tognarelli et al
hCoV-19/Chile/RM-163679/2020	EPI_ISL_746688		Genetica Molecular and Subdepartamento de Virologia ISP Chile	Instituto de Salud Publica de Chile	Javier Tognarelli et al
hCoV-19/Uruguay/UY-667/2020	EPI_ISL_480341		Microbial Genomics Laboratory, Institut Pasteur de Montevideo	Microbial Genomics Laboratory, Institut Pasteur de Montevideo	Cecilia Salazar et al
hCoV-19/Chile/AN-263591/2020	EPI_ISL_1167794		Genetica Molecular and Subdepartamento de Virologia ISP Chile	Instituto de Salud Publica de Chile	Javier Tognarelli et al
hCoV-19/Argentina/UW21011299530/2021	EPI_ISL_10515106	OM897735.1	UW Virology Lab	UW Virology Lab	Pavitra Roychoudhury et al
hCoV-19/Argentina/PAIS-H0103/2020	EPI_ISL_1396513		Centro de Tecnología en Salud Pública de la Universidad Nacional de Rosario	Laboratorio Mixto de Biotecnología Acuática (LMBA) on behalf of 'Proyecto Argentino Interinstitucional de genomica de SARS-CoV-2' (PAIS Consortium)	Joaquín Ezpeleta et al
hCoV-19/Argentina/PAIS-E0090/2020	EPI_ISL_1395904		Laboratorio Central de la Ciudad de Santa Fe	Grupo de Genómica y Bioinformática del Instituto de Investigación de la Cadena Láctea CONICET-INTA on behalf of 'Proyecto Argentino Interinstitucional de genomica de SARS-CoV-2' (PAIS Consortium)	Eberhardt et al
hCoV-19/Uruguay/TYT-M87/2020	EPI_ISL_750168		Sanatorio Americano	Institut Pasteur de Montevideo	Daiana Mir et al
hCoV-19/Uruguay/899/2020	EPI_ISL_3696840	MZ555811.1	Genetica y Virologia (FC), Facultad de Ciencias & DLSP	Genetica y Virologia (FC), Facultad de Ciencias & DLSP	Panzera et al
hCoV-19/Uruguay/DLSP_285/2020	EPI_ISL_11799596		Departamento Laboratorios de Salud Pública (DLSP) Ministerio de Salud Pública	Departamento Laboratorios de Salud Pública (DLSP) Ministerio de Salud Pública	Cortinas et al
hCoV-19/Paraguay/PY8/2020	EPI_ISL_1492644		Laboratorio Central de Salud Publica de Paraguay	Laboratorio Central de Salud Publica de Paraguay	Marta Giovanetti et al
hCoV-19/Brazil/MS-GD66/2020	EPI_ISL_8975183		Health Science Research Laboratory	Fundação Ezequiel Dias	Laís Albuquerque de Oliveira et al
hCoV-19/Paraguay/631542/2021	EPI_ISL_6944359	ON017389.1	Laboratorio Central de Salud Publica	Viral Special Pathogens Branch, Centers for Disease Control and Prevention	Cynthia Vázquez et al
hCoV-19/Paraguay/33612-R2/2020	EPI_ISL_1340750		Departamento de Virologia, Laboratorio Central de Salud Pública, Avenida Venezuela y Teniente Escurra, Asunción, Paraguay	Laboratory of Respiratory Viruses and Measles, Oswaldo Cruz Institute, FIOCRUZ	Paola Resende et al B
hCoV-19/Chile/Santiago-PUC_MVL_0230/2020	EPI_ISL_801734	MW365113.1	Laboratory of Molecular Virology, Pontificia Universidad Católica de Chile	MSHS Pathogen Surveillance Program	Leonardo I. Almonacid et al
hCoV-19/Venezuela/Mer283/2020	EPI_ISL_15104848		IVIC	Laboratorio de Virologia Molecular	Rossana C Jaspe et al
hCoV-19/Cameroon/R024/2020	EPI_ISL_9582052		CREMER (Centre de Recherches sur les Maladies Emergentes et Re-emergentes),"BP:906, Yaounde, CAMEROUN",R024,	CREMER (Centre de Recherches sur les Maladies Emergentes et Re-emergentes)	Celestin Godwe et al
hCoV-19/England/LIVE-1D23C1/2020	EPI_ISL_572431		Liverpool Clinical Laboratories	COVID-19 Genomics UK (COG-UK) Consortium	Sam Haldenby et al
hCoV-19/England/ALDP-8CDB42/2020	EPI_ISL_556596	OA978459.1	Lighthouse Lab in Alderley Park	Wellcome Sanger Institute for the COVID-19 Genomics UK (COG-UK) consortium	The Lighthouse Lab in Alderley Park et al
hCoV-19/Peru/JUN-INS-127/2020	EPI_ISL_536525		Instituto Nacional de Salud	Laboratorio de Infecciones Respiratorias Agudas	Eduardo Juscamayta Lopez et al
hCoV-19/Uganda/UG230/2020	EPI_ISL_1469328		MRC/UVRI & LSHTM Uganda Research Unit	Where sequence data have been generated and submitted to GISAID	Matthew Cotten et al
hCoV-19/Peru/LIM-INS-350/2020	EPI_ISL_1111248		Laboratorio de Referencia Nacional de Virus Respiratorio. Instituto Nacional de Salud Perú	Laboratorio de Referencia Nacional de Enteropatógenos. Instituto Nacional de Salud del Perú	Ronnie Gavilan Chavez et al
hCoV-19/Switzerland/un-UHG-C153/2020	EPI_ISL_14688098	ON209742.1	Laboratory of Virology, University Hospitals of Geneva	Laboratory of Virology, University Hospitals of Geneva	Abbas et al
hCoV-19/Pakistan/NIH-77/2020	EPI_ISL_1385802		Department of Virology	Department of Virology	Massab Umair et al
hCoV-19/Mozambique/INS-K011808/2020	EPI_ISL_2396913		Instituto Nacional de Saude (INS), Mozambique	KRISP, KZN Research Innovation and Sequencing Platform	Nalia Ismael et al
hCoV-19/SouthAfrica/R12642-20/2020	EPI_ISL_504204		National Institute for Communicable Diseases of the National Health Laboratory Service	National Institute for Communicable Diseases of the National Health Laboratory Service	Allam M et al
hCoV-19/Egypt/CUNCI-HGC10I014/2020	EPI_ISL_907092	MW547489.1	Cancer Biology Department, National Cancer Institute	Cancer Biology Department, National Cancer Institute	Zekri et al
hCoV-19/Egypt/ARMY-34/2021	EPI_ISL_1936208		Main Chemical Laboratories Egypt Army	Main Chemical Laboratories Egypt Army	Mohamed Seadawy et al
hCoV-19/Egypt/ARMY-260/2021	EPI_ISL_1936121		Main Chemical Laboratories Egypt Army	Main Chemical Laboratories Egypt Army	Mohamed Seadawy et al
hCoV-19/Egypt/CUNCI-HGC7I023/2020	EPI_ISL_576372	MW079826.1	Cancer Biology Department, National Cancer Institute	Cancer Biology Department, National Cancer Institute	Zekri et al
hCoV-19/SaudiArabia/KAIMRC-S197/2020	EPI_ISL_3799760	MZ895666.1	Clinical Microbiology Lab, King Abdulaziz Medical City, Ministry of National Guard – Health Affairs, Riyadh, Saudi Arabia	Infectious Diseases Research, King Abdullah International Medical Research Center (KAIMRC), Riyadh, Saudi Arabia	Alghoribi et al
hCoV-19/Cameroon/GAROUA-CoV2053/2021	EPI_ISL_1790095		Centre Pasteur Annexe de Garoua	Institut Pasteur de Dakar	Njouom Richard et al
hCoV-19/Pakistan/NIH-25/2020	EPI_ISL_1710353		Department of Virology	Department of Virology	Massab Umair et al
hCoV-19/USA/OK-QDX-3273/2020	EPI_ISL_884398	MW522464.1	Infectious Diseases, Quest Diagnostics	Infectious Diseases, Quest Diagnostics	Rosenthal et al
hCoV-19/Chile/RM-24049/2021	EPI_ISL_1321536		Genetica Molecular and Subdepartamento de Virologia ISP Chile	Instituto de Salud Publica de Chile	Javier Tognarelli et al
hCoV-19/Angola/KRISP-K009781/2020	EPI_ISL_1347935		Instituto Nacional de Investigação em Saúde	KRISP, KZN Research Innovation and Sequencing Platform	Morais J et al
hCoV-19/Angola/KRISP-K009710/2021	EPI_ISL_1347899		Instituto Nacional de Investigação em Saúde	KRISP, KZN Research Innovation and Sequencing Platform	Morais J et al
hCoV-19/Aruba/AW-RIVM-11389/2021	EPI_ISL_1014668		Dutch COVID-19 response team	National Institute for Public Health and the Environment (RIVM)	Adam Meijer et al
hCoV-19/Curacao/CW-RIVM-13017/2021	EPI_ISL_1035765		Dutch COVID-19 response team	National Institute for Public Health and the Environment (RIVM)	Adam Meijer et al
hCoV-19/Peru/LIM-INS-201/2020	EPI_ISL_1092348		Laboratorio de Referencia Nacional de Virus Respiratorio. Instituto Nacional de Salud Perú	Laboratorio de Referencia Nacional de Biotecnología y Biología Molecular. Instituto Nacional de Salud Perú	Carlos Padilla Rojas et al
hCoV-19/Peru/LIM-UPCH-2699/2021	EPI_ISL_13107674		Instituto de Medicina Tropical Alexander von Humboldt, Universidad Peruana Cayetano Heredia	Laboratorio de Genómica Microbiana, Universidad Peruana Cayetano Heredia	Ericka Meza et al
hCoV-19/Panama/GMI-PAM51357/2021	EPI_ISL_11695826		Gorgas Memorial Institute of Health Studies	Gorgas Memorial Institute of Health Studies	Claudia Gonzalez et al
hCoV-19/Peru/ICA-INS-3867/2021	EPI_ISL_4036761		Laboratorio de Referencia Nacional de Virus Respiratorios. Centro Nacional de Salud Publica. Instituto Nacional de Salud Peru.	Laboratorio de Referencia Nacional de Virus Respiratorios. Centro Nacional de Salud Publica. Instituto Nacional de Salud Peru.	Carlos Padilla Rojas et al
hCoV-19/Peru/SAM-INS-2263/2021	EPI_ISL_3401451		Laboratorio de Referencia Nacional de Virus Respiratorios. Centro Nacional de Salud Publica. Instituto Nacional de Salud Peru.	Laboratorio de Referencia Nacional de Virus Respiratorios. Centro Nacional de Salud Publica. Instituto Nacional de Salud Peru.	Carlos Padilla Rojas et al
hCoV-19/Peru/PIU-INS-6447/2021	EPI_ISL_5764537		Laboratorio de Referencia Nacional de Virus Respiratorios. Centro Nacional de Salud Publica. Instituto Nacional de Salud Peru.	Laboratorio de Referencia Nacional de Virus Respiratorios. Centro Nacional de Salud Publica. Instituto Nacional de Salud Peru.	Carlos Padilla Rojas et al
hCoV-19/CostaRica/HNN-1372/2021	EPI_ISL_5333201		Hospital Nacional de Niños	Inciensa, Instituto Costarricense de Investigación y Enseñanza en Nutrición y Salud	Cristian Pérez-Corrales et al
hCoV-19/Panama/GMI-PACH104462/2021	EPI_ISL_11695873		Gorgas Memorial Institute of Health Studies	Gorgas Memorial Institute of Health Studies	Claudia Gonzalez et al
hCoV-19/Chile/RM-PUC_MVL_1513/2021	EPI_ISL_4890138		Laboratorio de Infectologia y Virologia Molecular	Laboratory of Molecular Virology, School of Medicine, Pontificia Universidad Catolica de Chile	Catalina Pardo-Roa et al
hCoV-19/Argentina/INEI107080/2021	EPI_ISL_4083029		Servicio Virosis Respiratorias-Departamento Virología-INEI	Instituto Nacional Enfermedades Infecciosas C.G.Malbran	Baumeister E. et al
hCoV-19/Peru/LIM-UPCH-1681/2020	EPI_ISL_8889919		Instituto de Medicina Tropical Alexander von Humboldt, Universidad Peruana Cayetano Heredia	Laboratorio de Genómica Microbiana, Universidad Peruana Cayetano Heredia	Ericka Meza et al
hCoV-19/Peru/LIM-UPCH-1633/2020	EPI_ISL_8889915		Instituto de Medicina Tropical Alexander von Humboldt, Universidad Peruana Cayetano Heredia	Laboratorio de Genómica Microbiana, Universidad Peruana Cayetano Heredia	Ericka Meza et al
hCoV-19/Chile/RM-170368/2020	EPI_ISL_746716		Genetica Molecular and Subdepartamento de Virologia ISP Chile	Instituto de Salud Publica de Chile	Javier Tognarelli et al
hCoV-19/Switzerland/GR-ETHZ-180005/2020	EPI_ISL_489962		Viollier AG	Department of Biosystems Science and Engineering, ETH Zürich	Christian Beisel et al
hCoV-19/Serbia/C5671/2020	EPI_ISL_1055779		Institute of Biocides and Medical Ecology, Belgarde, Serbia	Virology Department Institute of Microbiology and Immunology Faculty of Medicine University of Belgrade	Banko Ana et al
hCoV-19/Austria/CeMM2046/2020	EPI_ISL_11229149		Center for Virology, Medical University of Vienna	Bergthaler laboratory, CeMM Research Center for Molecular Medicine of the Austrian Academy of Sciences	Lukas Endler et al
hCoV-19/Serbia/Belgrade-C240680410/2020	EPI_ISL_955162		Institute for Biocides and Medical Ecology	Institute of microbiology and Immunology, Faculty of Medicine, University of Belgrade	Knezevic et al
hCoV-19/BosniaandHerzegovina/AGC-SAR-002/2020	EPI_ISL_722209		Dom Zdravlja Sarajevo	Alea Genetic Center	Salihefendic L. et al
hCoV-19/BosniaandHerzegovina/VFS-UNSA-LMGFI007/2020	EPI_ISL_955150		University of Sarajevo, Veterinary Faculty, Laboratory for Molecular Diagnostic and Research Laboratory	University of Sarajevo, Veterinary Faculty, Laboratory for Molecular Diagnostic and Research Laboratory	Goletić T. et al
hCoV-19/Slovakia/14237-VHU5042/2020	EPI_ISL_2276073		Regional Authority of Public Health Trenčín	Veterinary institute in Zvolen Slovakia	Dirbáková Z. et al
hCoV-19/Slovakia/13537-VHU4684/2020	EPI_ISL_2276072		Regional Authority of Public Health Trenčín	Veterinary institute in Zvolen Slovakia	Dirbáková Z. et al
hCoV-19/Mexico/CMX-INMEGEN-04-05-134/2020	EPI_ISL_4219869		Instituto Nacional de Medicina Genomica	Instituto Nacional de Medicina Genomica	Cedro-Tanda A et al
hCoV-19/Venezuela/Mon689/2021	EPI_ISL_15104838		INHRR	Laboratorio de Virologia Molecular	Rossana C Jaspe et al
hCoV-19/USA/AL-CDC-LC0055443/2021	EPI_ISL_2045935	MZ181180.1	Laboratory Corporation of America	Centers for Disease Control and Prevention Division of Viral Diseases, Pathogen Discovery	Dakota Howard et al
hCoV-19/Uruguay/UY-NYULH2079/2021	EPI_ISL_2427657		Laboratorio de Biología Molecular Médica Uruguaya	Departments of Pathology and Medicine, New York University School of Medicine	Maria Victoria Elizondo et al
hCoV-19/France/ARA-HCL021017380601/2021	EPI_ISL_1371773		MIRIALIS CLUSES BECHET	CNR Virus des Infections Respiratoires - France SUD	Antonin Bal et al
hCoV-19/Brazil/SC-FIOCRUZ-43555-R1/2021	EPI_ISL_12001733		Laboratorio Central de Saude Publica do Estado de Santa Catarina (LACEN/SC)	Instituto Oswaldo Cruz FIOCRUZ - Laboratory of Respiratory Viruses and Measles (LVRS)	Paola Resende et al B
hCoV-19/Uruguay/CUY2-000257_UYCA/2021	EPI_ISL_2031755		Centro de Innovación en Vigilancia Epidemiológica (CiVE), Institut Pasteur Montevideo, Uruguay	Centro de Innovación en Vigilancia Epidemiológica (CiVE), Institut Pasteur Montevideo, Uruguay	Natalia Rego et al
hCoV-19/Brazil/SP-reBUT_352790127/2021	EPI_ISL_5800213		Hospital Municipal Reynaldo Guerra Cajati	Instituto Butantan	Dimas Tadeu Covas et al
hCoV-19/Brazil/SP-IB_123569/2021	EPI_ISL_5652582		UBS III DE COROADOS	Instituto Butantan	Dimas Tadeu Covas et al
hCoV-19/Australia/WA644/2021	EPI_ISL_1416322		PathWest Laboratory Medicine WA	PathWest Laboratory Medicine WA Microbial Surveillance Unit	PathWest Laboratory Medicine WA Microbial Surveillance Unit et al
hCoV-19/Paraguay/WOR12903A624/2021	EPI_ISL_6944514	ON017195.1	Laboratorio Central de Salud Publica	Viral Special Pathogens Branch, Centers for Disease Control and Prevention	Cynthia Vázquez et al
hCoV-19/Paraguay/91525/2021	EPI_ISL_6944476	ON017501.1	Laboratorio Central de Salud Publica	Viral Special Pathogens Branch, Centers for Disease Control and Prevention	Cynthia Vázquez et al
hCoV-19/Curacao/CW-RIVM-41609/2021	EPI_ISL_2862769		Dutch COVID-19 response team	National Institute for Public Health and the Environment (RIVM)	Adam Meijer et al
hCoV-19/Venezuela/Mer4966/2021	EPI_ISL_7831127		IVIC	Laboratorio de Virología Molecular	Rossana C Jaspe et al
hCoV-19/Venezuela/Suc634/2021	EPI_ISL_15104862		INHRR	Laboratorio de Virologia Molecular	Rossana C Jaspe et al
hCoV-19/TrinidadandTobago/74802/2021	EPI_ISL_3610771		The Caribbean Public Health Agency	Carrington Lab, Department of Preclinical Sciences, Faculty of Medical Sciences, The University of the West Indies, St Augustine Campus	Nikita S. D. Sahadeo et al
hCoV-19/TrinidadandTobago/64239/2021	EPI_ISL_8939354		Trinidad Public Health Laboratory	Carrington Lab, Department of Preclinical Sciences, Faculty of Medical Sciences, The University of the West Indies, St Augustine Campus	Nikita S. D. Sahadeo et al
hCoV-19/Bolivia/21719/2021	EPI_ISL_2274030		Centro Nacional de Enfermidades Tropicales (CENETROP)	Laboratory of Respiratory Viruses and Measles, Oswaldo Cruz Institute, FIOCRUZ	Paola Resende et al B
hCoV-19/Brazil/SP-BT33082/2021	EPI_ISL_3118862		Instituto de Biotecnologia - UNESP-Botucatu-SP	Instituto de Biotecnologia - UNESP-Botucatu-SP	Fábio Sossai Possebon et al
hCoV-19/Luxembourg/LNS3699349/2021	EPI_ISL_3147524		Hospital Center Luxembourg	Laboratoire national de sante, Microbiology, Microbial Genomics Platform	Anke Wienecke-Baldacchino et al
hCoV-19/Guatemala/ASI4073/2021	EPI_ISL_3527796		Laboratorio Nacional de Salud	Asociación de Salud Integral / Clínica Familiar "Luis Ángel García"	Eduardo Arathon et al
hCoV-19/Aruba/AW-RIVM-39295/2021	EPI_ISL_2610755		Dutch COVID-19 response team	National Institute for Public Health and the Environment (RIVM)	Adam Meijer et al
hCoV-19/Chile/RM-122737/2021	EPI_ISL_3358570		Genetica Molecular and Subdepartamento de Virologia ISP Chile	Instituto de Salud Publica de Chile	Karen Orostica et al
hCoV-19/Argentina/INEI107287/2021	EPI_ISL_4083158		Servicio Virosis Respiratorias-Departamento Virología-INEI	Instituto Nacional Enfermedades Infecciosas C.G.Malbran	Baumeister E. et al
hCoV-19/Chile/RM-0263-04929228/2021	EPI_ISL_2467135		Clinica INDISA	Facultad de Ciencias de la Vida, UNAB	Claudio Meneses et al hCoV-19/Argentina/INEI109844/2021 EPI_ISL_5159066 Servicio Virosis Respiratorias-Departamento Virología-INEI Instituto Nacional Enfermedades Infecciosas C.G.Malbran Baumeister E. et al hCoV-19/Chile/RM-UNAB-0263-05173630/2021 EPI_ISL_3242607 Clinica INDISA Facultad de Ciencias de la Vida, UNAB"	Claudio Meneses et al hCoV-19/Chile/MA-CADIUMAG-00860/2021 EPI_ISL_2907495 Laboratorio de Medicina Molecular, Universidad de Magallanes Centro Asistencial Docente y de Investigacion, Universidad de Magallanes Constanza Ceroni et al hCoV-19/Bolivia/SAN-CABANA-PE-UPCH-2220/2021 EPI_ISL_8800626 Laboratorio de Diagnóstico e Investigación BIOSCIENCE SRL Laboratorio de Genómica Microbiana, Universidad …	Vidanovic et al
hCoV-19/Mexico/CMX-INMEGEN-04-05-152/2020	EPI_ISL_4219887		Instituto Nacional de Medicina Genomica	Instituto Nacional de Medicina Genomica	Cedro-Tanda A et al
hCoV-19/Mexico/GRO-InDRE-IBT-129/2020	EPI_ISL_1301589		Instituto de Diagnostico y Referencia Epidemiologicos InDRE_RNLSP	Instituto de Biotecnología de la UNAM	Authors from IBT et al
hCoV-19/Mexico/MIC-InDRE_191/2020	EPI_ISL_933668		Instituto de Diagnostico y Referencia Epidemiologicos INDRE_RNLSP	Instituto de Diagnostico y Referencia Epidemiologicos (INDRE)	Claudia Wong-Arambula et al
hCoV-19/Mexico/OAX-InDRE_400/2020	EPI_ISL_1054989		Instituto de Diagnostico y Referencia Epidemiologicos INDRE_RNLSP	Instituto de Diagnostico y Referencia Epidemiologicos (INDRE)	Claudia Wong-Arambula et al
hCoV-19/USA/WV-WVU-WV090508/2021	EPI_ISL_1528763	MZ499237.1	J.W. Ruby Memorial Hospital	WVU and Marshall University Combined Genomics Core Facilities	James Denvir et al hCoV-19/Mexico/TLA-InDRE_141/2020 EPI_ISL_913944 Instituto de Diagnostico y Referencia Epidemiologicos INDRE_RNLSP Instituto de Diagnostico y Referencia Epidemiologicos (INDRE) Claudia Wong-Arambula et al hCoV-19/Mexico/CAM_LANGEBIO_IMSS_07929-NC/2021 EPI_ISL_2969867 Unidad de Investigacion Medica de Yucatan (UIMY) Unidad de Genomica Avanzada Consorcio Mexicano de Vigilancia Ge…	Shevtsov Alexandr et al
hCoV-19/Poland/KCZ347/2020	EPI_ISL_10301516		Department of Infectious, Tropical Diseases and Immune Deficiency, Pomeranian Medical University in Szczecin, Szczecin, Poland	Department of Forensic Genetics, Pomeranian Medical University in Szczecin	Maria Szargut et al
hCoV-19/Russia/PRI-RII-MH905S/2020	EPI_ISL_733020		WHO National Influenza Centre Russian Federation	WHO National Influenza Centre Russian Federation	Andrey Komissarov et al
hCoV-19/Latvia/589/2021	EPI_ISL_1219403		Riga East Clinical University Hospital	Latvian Biomedical Research and Study Centre	Janis Pjalkovskis et al
hCoV-19/Lithuania/MR-LUHS-Eilnr274/2020	EPI_ISL_636858		Lithuanian University of Health Sciences Hospital, Department of Laboratory Medicine	Lithuanian University of Health Sciences, Molecular cardiology lab.	Lukas Zemaitis et al
hCoV-19/Lithuania/MR-LUHS-Eilnr201/2020	EPI_ISL_636843		Lithuanian University of Health Sciences Hospital, Department of Laboratory Medicine	Lithuanian University of Health Sciences, Molecular cardiology lab.	Lukas Zemaitis et al
hCoV-19/Lithuania/MR-LUHS-Eilnr282/2020	EPI_ISL_636859		Lithuanian University of Health Sciences Hospital, Department of Laboratory Medicine	Lithuanian University of Health Sciences, Molecular cardiology lab.	Lukas Zemaitis et al
hCoV-19/Indonesia/JK-GSILab-28906/2020	EPI_ISL_2434123		Genomik Solidaritas Indonesia Laboratorium	Genomik Solidaritas Indonesia Laboratorium	Alfin Mohammad Abdillah et al
hCoV-19/Guatemala/ASII02050/2021	EPI_ISL_3446710		Hospital General San Juan de Dios	Asociación de Salud Integral/Clínica Familiar "Luis Ángel García"	Eduardo Arathoon et al
hCoV-19/Guatemala/ASI2092/2021	EPI_ISL_5926943		Hospital General San Juan de Dios	Asociación de Salud Integral / Clínica Familiar "Luis Ángel García"	Eduardo Arathon et al
hCoV-19/Vietnam/VNHN_4851/2020	EPI_ISL_455709		National Hospital of Tropical Diseases	Oxford University Clinical Research Unit, Hanoi, Vietnam	Nguyen Thi Tam et al
hCoV-19/SaudiArabia/KAUST-MAKKAH1426/2020	EPI_ISL_678094	OV090819.1	Pathogen Genomics Lab King Abdullah University of Science and Technology(KAUST)	Pathogen Genomics Lab King Abdullah University of Science and Technology(KAUST)	Olga Douvropoulou et al
hCoV-19/Ghana/35394_S49/2020	EPI_ISL_515094	MT890208.1	Department of Biochemistry, Cell and Molecular Biology	WACCBIP, University of Ghana	Ngoi et al
hCoV-19/Chile/Santiago-PUC_MVL_0292/2020	EPI_ISL_801762	MW365068.1	Laboratory of Molecular Virology, Pontificia Universidad Católica de Chile	MSHS Pathogen Surveillance Program	Leonardo I. Almonacid et al
hCoV-19/Poland/Sla4/2020	EPI_ISL_451658		State Sanitary Inspectorate	Laboratory of Recombinant Vaccines	Lukasz Rabalski et al
hCoV-19/Philippines/PH-PGC-03099/2020	EPI_ISL_2155255		Research Institute for Tropical Medicine, Inc. (RITM)	Philippine Genome Center	Francis A. Tablizo et al
hCoV-19/Ecuador/UEES-ECU662/2020	EPI_ISL_1443662		Institute of Microbiology, Universidad San Francisco de Quito	Omics Sciences Laboratory	Derly Andrade Molina et al
hCoV-19/Kazakhstan/115592/2020	EPI_ISL_1341379		Laboratory of Virology, National center of expertise	RSE "National Center of Expertise" and RSE "National center for Biotechnology"	Abdaliyev Askar et al
hCoV-19/Peru/PIU-INS-2380/2021	EPI_ISL_3401563		Laboratorio de Referencia Nacional de Virus Respiratorios. Centro Nacional de Salud Publica. Instituto Nacional de Salud Peru.	Laboratorio de Referencia Nacional de Virus Respiratorios. Centro Nacional de Salud Publica. Instituto Nacional de Salud Peru.	Carlos Padilla Rojas et al
hCoV-19/Vietnam/BMH-260321-HANH/2021	EPI_ISL_10895773		Bachmai Hospital	Bachmai Hospital	Phuong Truong et al
hCoV-19/USA/VT-OHSU-3170/2020	EPI_ISL_7828493		OHSU Lab Services Molecular Microbiology Lab	Oregon SARS-CoV-2 Genome Sequencing Center	Brendan L. O'Connell et al
hCoV-19/Bangladesh/BCSIR-NILMRC-260/2020	EPI_ISL_498254	MT876548.1	National Institute of Laboratory Medicine and Referral Center	Genomic Research Lab, BCSIR	Tanjina Akhter Banu et al
hCoV-19/Bangladesh/CU-CTG-71/2020	EPI_ISL_735501		Abdul Malek Ukil Medical College, Noakhali	Central Biological Research Laboratory and Department of Biochemistry and Molecular Biology	H. M. Abdullah Al Masud et al
hCoV-19/Bangladesh/BCSIR-NILMRC-280/2020	EPI_ISL_498419		National Institute of Laboratory Medicine and Referral Center	Genomic Research Lab, BCSIR	Md. Maruf Ahmed Molla et al
hCoV-19/Bangladesh/ECHD_08972/2020	EPI_ISL_11811709		Molecular Lab, Evercare hospital Dhaka	International Institute for Zoonosis Control, Hokkaido university	Junya Yamagishi et al
hCoV-19/Bangladesh/ECHD_08971/2020	EPI_ISL_11811708		Molecular Lab, Evercare hospital Dhaka	International Institute for Zoonosis Control, Hokkaido university	Junya Yamagishi et al
hCoV-19/Tunisia/A-9469/2020	EPI_ISL_10141502		Institut Pasteur de Tunis	Institut Pasteur de Dakar	Chouikha Anissa et al
hCoV-19/Bangladesh/SUST-GEB-Habiganj-4/2020	EPI_ISL_754177		Specialized Lab for COVID-19 Detection, Department of Genetic Engineering and Biotechnology	Specialized Lab for COVID-19 Detection, Department of Genetic Engineering and Biotechnology	Nurnabi Azad Jewel et al
hCoV-19/Australia/VIC17845/2020	EPI_ISL_779496		Microbiological Diagnostic Unit - Public Health Laboratory (MDU-PHL)	MDU-PHL	Seemann T. et al
hCoV-19/Australia/NT51/2020	EPI_ISL_521860	MT972099.1	Royal Darwin Hospital Pathology	MDU-PHL	Meumann et al
hCoV-19/Australia/TAS00279/2020	EPI_ISL_577607		Royal Hobart Hospital	Royal Hobart Hospital	Cooley L. et al
hCoV-19/Australia/VIC14369/2020	EPI_ISL_592471	MW185221.1	Microbiological Diagnostic Unit - Public Health Laboratory (MDU-PHL)	MDU-PHL	Seemann T. et al
hCoV-19/Indonesia/BA-EIJK-UNWAR-282/2020	EPI_ISL_2101260		RSUD Mangusada	Eijkman Institute for Molecular Biology, National Agency for Research and Innovation; Molecular Biology Laboratory, Faculty Medicine and Health Sciences, Warmadewa University	Hidayat Trimarsanto et al
hCoV-19/Chile/RM-133318/2020	EPI_ISL_746634		Genetica Molecular and Subdepartamento de Virologia ISP Chile	Instituto de Salud Publica de Chile	Javier Tognarelli et al
hCoV-19/UnitedArabEmirates/0889/2020	EPI_ISL_699027		Group 42 (G42) Healthcare, Abu Dhabi, United Arab Emirates; Department of Health, The United Arab Emirates	G42 Healthcare	Rong Liu et al
hCoV-19/Philippines/PH-RITM-388/2020	EPI_ISL_11309913		Calamba Doctors Hospital	Research Institute for Tropical Medicine	Lei Lanna Dancel et al
hCoV-19/Philippines/PH-RITM-690/2020	EPI_ISL_10942987		OSPITAL NG MAKATI	Research Institute for Tropical Medicine	Inez Andrea Medado et al
hCoV-19/Philippines/PH-RITM-0078/2020	EPI_ISL_3105885		Las Piñas General Hospital and Satellite Trauma Center	Research Institute for Tropical Medicine	Lei Lanna Dancel et al
hCoV-19/NewZealand/20CV0413/2020	EPI_ISL_622807		LabPLUS	Institute of Environmental Science and Research (ESR)	Xiaoyun Ren et al
hCoV-19/Singapore/693/2020	EPI_ISL_498591		National Public Health Laboratory, National Centre for Infectious Diseases	National Public Health Laboratory, National Centre for Infectious Diseases	Mak TM et al
hCoV-19/Philippines/PH-PGC-01104/2020	EPI_ISL_2155320		Research Institute for Tropical Medicine, Inc. (RITM)	Philippine Genome Center	Francis A. Tablizo et al
hCoV-19/Italy/LOM-UniSR3/2020	EPI_ISL_1499572		Laboratorio di Microbiologia e Virologia, Università Vita-Salute San Raffaele, Milano	Laboratorio di Microbiologia e Virologia, Università Vita-Salute San Raffaele, Milano	Matteo Castelli et al
hCoV-19/Turkey/HSGM-IST20/2020	EPI_ISL_812916		Ministry of Health Turkey	Ministry of Health Turkey	Fatma Bayrakdar et al A
hCoV-19/Gabon/V0242/2020	EPI_ISL_11522784		Centre de Recherches Medicales de Lambarene	Department of Emerging Infectious Diseases, Institute of Tropical Medicine, Nagasaki University	Haruka Abe et al
hCoV-19/Romania/DJ30117/2020	EPI_ISL_5918424		Medical Genetics Laboratory, Regional Centre of Medical Genetics, Emergency County Hospital Craiova	Medical Genetics Laboratory, Regional Centre of Medical Genetics, Emergency County Hospital Craiova	Anca-Lelia (Riza) Costache et al
hCoV-19/Niger/ZR-306/2020	EPI_ISL_2281764		Centre de Recherche Médicale et Sanitaire (CERMES)	Institut Pasteur de Dakar	Lagare Adamou et al
hCoV-19/India/OR-ILSGS00045/2020	EPI_ISL_1063870		Immunogenomics lab, Institute of Life Sciences, Bhubaneswar	Immunogenomics lab, Institute of Life Sciences, Bhubaneswar	Sunil K. Raghav et al
hCoV-19/India/RJ-4762/2020	EPI_ISL_2106852		National Centre for Disease Control	CDFD-INSACOG	Murali Bashyam et al
hCoV-19/India/GJ-ICMR-NIV-INSACOG-VOC-643/2020	EPI_ISL_1704280		ICMR-National Institute of Virology - INSACOG	NIV Influenza	Potdar et al
hCoV-19/Nepal/2097/2020	EPI_ISL_754068		Nepal Korea Friendship Municipality Hospital	Nepal Health Research Council	Pradip Gyanwali et al
hCoV-19/CostaRica/INC-0179/2020	EPI_ISL_770024		Hle - Asociacion Hogar De Ancianos Santiago Crespo Calvo	Inciensa, Instituto Costarricense de Investigación y Enseñanza en Nutrición y Salud	Francisco Duarte et al
hCoV-19/CostaRica/INC-0156/2020	EPI_ISL_770027		Area De Salud La Cruz	Inciensa, Instituto Costarricense de Investigación y Enseñanza en Nutrición y Salud	Francisco Duarte et al
hCoV-19/CostaRica/INC-0242/2021	EPI_ISL_1067622		AREA DE SALUD PAVAS (COOPESALUD)	Inciensa, Instituto Costarricense de Investigación y Enseñanza en Nutrición y Salud	Francisco Duarte et al
hCoV-19/CostaRica/CABANA-CR-UCR-INCIENSA-ITV-UBA-Uda-UGA-IMSS-UPC-1956-652725/2021	EPI_ISL_7711641		Hospital San Juan De Dios	Universidad de Costa Rica e Instituto Costarricense de Investigacion y Ensenanza en Nutricion y Salud	Brenes Hebleen et al
hCoV-19/CostaRica/INC-0168/2020	EPI_ISL_770008		Area De Salud Corredores	Inciensa, Instituto Costarricense de Investigación y Enseñanza en Nutrición y Salud	Francisco Duarte et al
hCoV-19/England/ALDP-8FB2BF/2020	EPI_ISL_551388		Lighthouse Lab in Alderley Park	Wellcome Sanger Institute for the COVID-19 Genomics UK (COG-UK) consortium	The Lighthouse Lab in Alderley Park et al
hCoV-19/Canada/Qc-L00288955/2020	EPI_ISL_1365994		Laboratoire de santé publique du Québec	Laboratoire de santé publique du Québec	Sandrine Moreira et al
hCoV-19/Ecuador/USFQ-316/2020	EPI_ISL_3506147		Institute of Microbiology, Universidad San Francisco de Quito	Institute of Microbiology, Universidad San Francisco de Quito	Sully Márquez et al
hCoV-19/England/CAMC-941583/2020	EPI_ISL_556826	OA978699.1	Lighthouse Lab in Cambridge	Wellcome Sanger Institute for the COVID-19 Genomics UK (COG-UK) consortium	Rob Howes et al
hCoV-19/env/Qingdao/IVDC-05-10/2020	EPI_ISL_591274		National Institute for Viral Disease Control and Prevention, China CDC	National Institute for Viral Disease Control and Prevention, China CDC	Huilai Ma et al
hCoV-19/Crimea/CRIE-L189B0546b/2021	EPI_ISL_2031957		Molecular diagnostic laboratory of Federal Budget Institution of Science "Central Research Institute of Epidemiology" of The Federal Service on Customers' Rights Protection and Human Well-being Surveillance	Group of Genomics and Postgenomic Technologies of Central Research Institute of Epidemilology	Samojlov A.E. et al
hCoV-19/Gabon/T0852/2020	EPI_ISL_11522660		Centre de Recherches Medicales de Lambarene	Department of Emerging Infectious Diseases, Institute of Tropical Medicine, Nagasaki University	Haruka Abe et al
hCoV-19/Gabon/U0314/2020	EPI_ISL_11522795		Centre de Recherches Medicales de Lambarene	Department of Emerging Infectious Diseases, Institute of Tropical Medicine, Nagasaki University	Haruka Abe et al
hCoV-19/Gabon/U0553/2020	EPI_ISL_11522796		Centre de Recherches Medicales de Lambarene	Department of Emerging Infectious Diseases, Institute of Tropical Medicine, Nagasaki University	Haruka Abe et al
hCoV-19/Japan/TKY18795/2020	EPI_ISL_6468612		Tokyo Metropolitan Institute of Public Health	Tokyo Metropolitan Institute of Public Health	Hirofumi Miyake et al
hCoV-19/Japan/PG-6165/2020	EPI_ISL_689277		Pathogen Genomics Center, National Institute of Infectious Diseases	Pathogen Genomics Center, National Institute of Infectious Diseases	Tsuyoshi Sekizuka et al B
hCoV-19/Japan/PG-6100/2020	EPI_ISL_689212		Pathogen Genomics Center, National Institute of Infectious Diseases	Pathogen Genomics Center, National Institute of Infectious Diseases	Tsuyoshi Sekizuka et al B
hCoV-19/Japan/TKY56674/2020	EPI_ISL_8055501		Tokyo Metropolitan Institute of Public Health	Tokyo Metropolitan Institute of Public Health	Masaki Hayashi et al
hCoV-19/Cambodia/101372/2020	EPI_ISL_1040028		Original detection - Virology Unit, Institut Pasteur du Cambodge; Sequencing - US National Institute of Allergy and Infectious Diseases Cambodia	Virology Unit, Institut Pasteur du Cambodge	Jennifer Bohl et al
hCoV-19/Japan/PG-23774/2020	EPI_ISL_1429413		Pathogen Genomics Center, National Institute of Infectious Diseases	Pathogen Genomics Center, National Institute of Infectious Diseases	Tsuyoshi Sekizuka et al B
hCoV-19/Tunisia/TUN_ADAGE_EZ224/2020	EPI_ISL_7054620	MT955168.1	Laboratoire de microbiologie	Molecular and Cellular Screening Process Laboratory	Souissi et al
hCoV-19/Russia/KYA-CSP-15677_S69/2020	EPI_ISL_8908433		Chief Federal State Budgetary Healthcare Institution “Centre of Hygiene and Epidemiology” of the Federal Medical Biological Agency, Central laboratory of microbiological and clinical diagnostic tests	Federal State Budgetary Institution “Centre for Strategic Planning and Management of Biomedical Health Risks” of the Federal Medical Biological Agency, Laboratory for advanced molecular diagnostics of human diseases.	Mikhaylov et al
hCoV-19/BosniaandHerzegovina/VFS-UNSA-LMGFI005/2020	EPI_ISL_955146		University of Sarajevo, Veterinary Faculty, Laboratory for Molecular Diagnostic and Research Laboratory	University of Sarajevo, Veterinary Faculty, Laboratory for Molecular Diagnostic and Research Laboratory	Goletić T. et al
hCoV-19/Latvia/071/2020	EPI_ISL_501287		Centrālā Laboratorija	Latvian Biomedical Research and Study Centre	Ivars Silamiķelis et al
hCoV-19/Singapore/1009/2020	EPI_ISL_574494		National Public Health Laboratory, National Centre for Infectious Diseases	National Public Health Laboratory, National Centre for Infectious Diseases	Tze Minn Mak et al
hCoV-19/Brunei/2/2021	EPI_ISL_1122420		National Public Health Laboratory, National Centre for Infectious Diseases	National Virology Reference Laboratory	Tze Minn Mak et al
hCoV-19/Brunei/1/2021	EPI_ISL_1122419		National Public Health Laboratory, National Centre for Infectious Diseases	National Virology Reference Laboratory	Tze Minn Mak et al
hCoV-19/USA/AR-QDX-4478/2020	EPI_ISL_937026	MW566472.1	Quest Diagnostics	Quest Diagnostics	Rosenthal et al
hCoV-19/Tunisia/H6612/2021	EPI_ISL_11782565		Laboratory of Clinical Virology, Institut Pasteur de Tunis	Laboratory of Clinical Virology, Institut Pasteur de Tunis	Marwa Khedhiri et al
hCoV-19/Ireland/CN-NVRL-20IRL51448/2020	EPI_ISL_639905		National Virus Reference Laboratory	National Virus Reference Laboratory	Michael Carr et al
hCoV-19/Congo/FCRM-108-PM09/2021	EPI_ISL_5602924		Marie Madelaine Gombes	Fondation Congolaise pour la Recherche Médicale	Mfoutou Mapanguy Claujens Chastel et al
hCoV-19/Congo/ITM-054-2302A30/2021	EPI_ISL_1854784		Fondation Congolaise pour la recherche medicale (FCRM), Francine Ntoumi	Institute of Tropical Medicine	Prof. Francine Ntoumi et al
hCoV-19/DRC/ILRI_COVM00359/2020	EPI_ISL_12257146		Molecular Biology laboratory, Université Evangélique en Afrique	International Livestock Research Institute	Samuel O. Oyola et al
hCoV-19/Belgium/UZA-UA-TPL870/2021	EPI_ISL_1455665		Laboratoire Hospitalier Universitaire de Bruxelles (LHUB-ULB)	UAntwerp, Laboratory of Medical Microbiology	Basil Britto Xavier et al
hCoV-19/env/Liechtenstein/CeMM5047/2021	EPI_ISL_1495375		Department of Microbiology, University Innsbruck	Bergthaler laboratory, CeMM Research Center for Molecular Medicine of the Austrian Academy of Sciences	Lukas Endler et al
hCoV-19/Maldives/MAV13785/2020	EPI_ISL_3452723		Indira Gandhi Memorial Hospital	Indira Gandhi Memorial Hospital	Dr. Milza Abdul Muhsin et al
hCoV-19/Albania/210901058/2020	EPI_ISL_1299867		Unit of lab surveillance of viral emerging diseases, National Lab of Influenza	Respiratory Virus Unit, National Infection Service, Public Health England	PHE Covid Sequencing Team et al
hCoV-19/Jamaica/55053/2021	EPI_ISL_2658357		The Caribbean Public Health Agency	Carrington Lab, Department of Preclinical Sciences, Faculty of Medical Sciences, The University of the West Indies, St Augustine Campus	Nikita S. D. Sahadeo et al
hCoV-19/Serbia/Krusevac-J323758-1505/2021	EPI_ISL_6877964		Huo-yan national laboratory for molecular detection of infectious agents Nis	Center for forensic and applied molecular genetics, Faculty of Biology, University of Belgrade	D.Keckarević et al
hCoV-19/Israel/CVL-7799/2021	EPI_ISL_2083402		Israel Central Virology laboratory	Israel National Consortium for SARS-CoV-2 sequencing	Neta Zuckerman et al
hCoV-19/Canada/BC-BCCDC-122844/2021	EPI_ISL_3600957		British Columbia Centre For Disease Control	BCCDC Public Health Laboratory	Prystajecky Natalie et al
hCoV-19/Israel/CVL-7008/2021	EPI_ISL_1763515		Israel Central Virology laboratory	Israel National Consortium for SARS-CoV-2 sequencing	Neta Zuckerman et al
hCoV-19/Israel/CVL-8452/2021	EPI_ISL_2083677		Israel Central Virology laboratory	Israel National Consortium for SARS-CoV-2 sequencing	Neta Zuckerman et al
hCoV-19/Kyrgyzstan/NRL-47810/2021	EPI_ISL_13285379		Republican Reference Laboratory, National TB center, Kyrgyzstan	Republican Reference Laboratory, National TB center, Kyrgyzstan	Gulmira Kalmambetova et al
hCoV-19/Morocco/FMP-276/2021	EPI_ISL_1909242		Institut National d'Hygiène	Laboratoire de Biotechnologie	Mouna Ouadghiri et al
hCoV-19/Chile/LR-262486/2020	EPI_ISL_1167923		Genetica Molecular and Subdepartamento de Virologia ISP Chile	Instituto de Salud Publica de Chile	Javier Tognarelli et al
hCoV-19/USA/ID-CDC-ASC210026549/2021	EPI_ISL_1925117	MZ158748.1	Aegis Sciences Corporation	Centers for Disease Control and Prevention Division of Viral Diseases, Pathogen Discovery	Dakota Howard et al
hCoV-19/Tunisia/Y-9517/2021	EPI_ISL_11266027		Laboratory of Clinical Virology, Institut Pasteur de Tunis	The African Centre of Excellence for Genomics of Infectious Diseases (ACEGID)	Anissa Chouikha et al
hCoV-19/Gabon/X0294/2021	EPI_ISL_11522529		Centre de Recherches Medicales de Lambarene	Department of Emerging Infectious Diseases, Institute of Tropical Medicine, Nagasaki University	Haruka Abe et al
hCoV-19/Estonia/16833591/2021	EPI_ISL_2546953		Synlab Eesti OÜ	1. Laboratory of Communicable Diseases (Estonia); 2. Eurofins Genomics Europe Sequencing GmbH	Liidia Dotsenko et al.
hCoV-19/Estonia/L21040503359/2021	EPI_ISL_2601624		North Estonia Medical Centre	1. Laboratory of Communicable Diseases (Estonia); 2. Eurofins Genomics Europe Sequencing GmbH	Liidia Dotsenko et al.
hCoV-19/Ireland/D-NVRL-21IRL40648/2021	EPI_ISL_1252093		National Virus Reference Laboratory	National Virus Reference Laboratory	Zoe Yandle et al
hCoV-19/U.S.VirginIslands/VI-Yale-5857/2021	EPI_ISL_3046018		VIDOH	Grubaugh Lab - Yale School of Public Health	Joseph Fauver et al
hCoV-19/Canada/NL-NML-17664/2021	EPI_ISL_1587888		NL-Dr. Leonard A. Miller Centre for Health Services	National Microbiology Laboratory (NML)	Anna Majer et al
hCoV-19/Canada/NL-NML-16937/2021	EPI_ISL_1278138		NL-Dr. Leonard A. Miller Centre for Health Services	National Microbiology Laboratory (NML)	Anna Majer et al
hCoV-19/Bulgaria/21BG-EU_003243_Pl29/2021	EPI_ISL_2648068		National Center of Infectious and Parasitic Diseases	National Center of Infectious and Parasitic Diseases	Alexiev et al
hCoV-19/SaintLucia/LCA47894/2020	EPI_ISL_872194		Caribbean Public Health Agency	Carrington Lab, Department of PreClinical Sciences, Faculty of Medical Sciences, The University of the West Indies	Nikita S. D. Sahadeo et al
hCoV-19/SaintLucia/59973/2021	EPI_ISL_2478949		The Caribbean Public Health Agency	Carrington Lab, Department of PreClinical Sciences, Faculty of Medical Sciences, The University of the West Indies	Nikita S. D. Sahadeo et al
hCoV-19/CostaRica/INC-0667/2021	EPI_ISL_2658264		AREA DE SALUD TURRIALBA-JIMENEZ	Inciensa, Instituto Costarricense de Investigación y Enseñanza en Nutrición y Salud	Francisco Duarte et al
hCoV-19/USA/MI-MDHHS-SC31052/2021	EPI_ISL_3129662	OL801398.1	Michigan Department of Health and Human Services, Bureau of Laboratories	Michigan Department of Health and Human Services, Bureau of Laboratories	Blankenship HM et al
hCoV-19/Malta/MDxMDH378/2021	EPI_ISL_2102030		Molecular Diagnostics Pathology Department Mater Dei Hospital Malta	Molecular Diagnostics Pathology Department Mater Dei Hospital Malta	G Zahra et al
hCoV-19/France/IDF-HMN-21032220772/2021	EPI_ISL_1754412		laboratoire Belle Epine	Department of Virology, Henri Mondor University Hospital, Assistance Publique Hôpitaux de Paris, Université Paris-Est Créteil, INSERM U955	Christophe Rodriguez et al
hCoV-19/Senegal/173076/2021	EPI_ISL_8527854		Institut Pasteur de Dakar	Institut Pasteur de Dakar	Diallo Amadou et al
hCoV-19/Spain/CT-HUB00851/2021	EPI_ISL_2516523		Hospital Universitari Bellvitge	Microbiology Department	Sara Marti et al
hCoV-19/Iceland/11215/2021	EPI_ISL_3930169		The National University Hospital of Iceland	deCODE genetics	Daniel F Gudbjartsson et al
hCoV-19/Cambodia/17-2104290688/2021	EPI_ISL_2106241		Siem Reap Provincial Laboratory	Virology Unit, Institut Pasteur du Cambodge	Jurre Y Siegers et al
hCoV-19/Mexico/NLE-InDRE_FB16492_S3060/2021	EPI_ISL_2663327		LESP Nuevo Leon	Instituto de Diagnostico y Referencia Epidemiologicos (INDRE)	Claudia Wong-Arambula et al
hCoV-19/Pakistan/UHS2-Pak-156/2021	EPI_ISL_3483906	OU605022.1	University of Health Sciences	Quadram Institute Bioscience	Shah Jahan et al
hCoV-19/Luxembourg/LNS7355831/2021	EPI_ISL_2401383		BioneXt Lab	Laboratoire national de sante, Microbiology, Microbial Genomics Platform	Anke Wienecke-Baldacchino et al
hCoV-19/Ireland/G-NVRL-ec21IRL65691/2021	EPI_ISL_1398892		National Virus Reference Laboratory	National Virus Reference Laboratory	Zoe Yandle et al
hCoV-19/SouthAfrica/NHLS-UCT-AM-Z015/2021	EPI_ISL_2140650	OM720724.1	NHLS/UCT	NHLS/UCT	Arash Iranzadeh et al
hCoV-19/Afghanistan/2870x0178_23829/2021	EPI_ISL_4572803		Afghanistan	WRAIR	Irina Maljkovic Berry et al
hCoV-19/Norway/OUS-05998/2021	EPI_ISL_4118871		Oslo University Hospital, Department of Microbiology	Norwegian Institute of Public Health, Department of Virology	Mona Holberg-Petersen et al
hCoV-19/Norway/5503/2021	EPI_ISL_1254541		Medical Microbiology Unit, Department for Laboratory Medicine, Drammen Hospital, Vestre Viken Health Trust,	Norwegian Institute of Public Health, Department of Virology	Kathrine Stene-Johansen et al
hCoV-19/USA/NE-CDC-2-4500968/2021	EPI_ISL_2689924	MZ451753.1	NE Public Health Laboratory	Centers for Disease Control and Prevention Division of Viral Diseases, Pathogen Discovery	Mili Sheth et al
hCoV-19/USA/FL-CDC-ASC210062192/2021	EPI_ISL_2181409	MZ245125.1	Aegis Sciences Corporation	Centers for Disease Control and Prevention Division of Viral Diseases, Pathogen Discovery	Dakota Howard et al
hCoV-19/Uganda/UG428/2021	EPI_ISL_2346409		MRC/UVRI & LSHTM Uganda Research Unit, Central Public Health Laboratories	MRC/UVRI & LSHTM Uganda Research Unit, Central Public Health Laboratories	Matthew Cotten et al
hCoV-19/Italy/CAM-TIGEM-IZSM-COLLI-8352/2021	EPI_ISL_1633032		Università Federico II - Dipartimento di scienze mediche traslazionali - Napoli	Telethon Institute of Genetics and Medicine (TIGEM)	Antonio Grimaldi Patrizia Annunziata Francesco Panariello Teresa Giuliano Michele Cennamo Valentina Bouche Chiara Colantuono Lucio Di Filippo Mariano Fiorenza Anna Manfredi Marcello Salvi Giuseppe Portella Andrea Ballabio Davide Cacchiarelli et al
hCoV-19/Lithuania/LTU000_NMRVI_123935/2021	EPI_ISL_2694434		Nacionalinis maisto ir veterinarijos rizikos vertinimo institutas	National Public Health Surveillance Laboratory	Lukas Zemaitis et al
hCoV-19/Spain/AN-CBA-01742/2021	EPI_ISL_15631434		Servicio de Microbiologia, Hospital Juan Ramon Jimenez, Huelva, Spain	Clinical Bioinformatics Area, Fundación Progreso y Salud	María Lara on behalf of SARS-CoV-2 whole genome sequencing circuit of Andalusia et al
hCoV-19/Belgium/CHUNamur13333303/2021	EPI_ISL_1915883		Plateforme de testing Namuroise	Plateforme de testing Namuroise	Céline Maschietto et al
hCoV-19/Albania/210901057/2020	EPI_ISL_1299866		Unit of lab surveillance of viral emerging diseases, National Lab of Influenza	Respiratory Virus Unit, National Infection Service, Public Health England	PHE Covid Sequencing Team et al
hCoV-19/Jordan/Biolab036/2021	EPI_ISL_1970834		Biolab Diagnostic Laboratories	Biolab Diagnostic Laboratories	Issa Abu-Dayyeh et al
hCoV-19/Bulgaria/21BG-NC_002085_R9/2021	EPI_ISL_2099336		National Center of Infectious and Parasitic Diseases	National Center of Infectious and Parasitic Diseases	Alexiev et al
hCoV-19/Cyprus/BMVUCY762/2021	EPI_ISL_7210330		NIPD Genetics Limited	Laboratory of Biotechnology and Molecular Virology, University of Cyprus	Leondios G. Kostrikis et al.
hCoV-19/Qatar/QA-QU_18-5-2-E8/2021	EPI_ISL_1713705		Ministry of Public Health / Hamad Medical Corporation	Biomedical Research Center (BRC), Qatar University / Qatar Genome Project (QGP)	BRC: Fatiha M. Benslimane et al
hCoV-19/Oman/rega-OM-223/2021	EPI_ISL_4063061		Sultan Qaboos University Hospital, Department of Microbiology & Immunology, Molecular Biology Section	KU Leuven, Rega Institute, Clinical and Epidemiological Virology	Tony Wawina-Bokalanga et al
hCoV-19/Panama/GMI-PA737865/2021	EPI_ISL_11681703		Gorgas Memorial Institute of Health Studies	Gorgas Memorial Institute of Health Studies	Claudia Gonzalez et al
hCoV-19/Bahamas/47990/2021	EPI_ISL_4237389		Reference Laboratory of the Ministry of Health Royal Victoria Gardens	Laboratory of Respiratory Viruses and Measles, Oswaldo Cruz Institute, FIOCRUZ	Paola Resende et al B
hCoV-19/Luxembourg/LNS8736583/2021	EPI_ISL_2400596		Laboratoires d'analyses medicales - Ketterthill	Laboratoire national de sante, Microbiology, Microbial Genomics Platform	Anke Wienecke-Baldacchino et al
hCoV-19/Angola/CERI-KRISP-K021763/2021	EPI_ISL_3859864		Instituto Nacional de Investigação em Saúde	CERI, Centre for Epidemic Response and Innvoation, Stellenbosch University and KRISP, KZN Research Innovation and Sequencing Platform, UKZN.	Morais J et al
hCoV-19/Finland/THL-202119062/2021	EPI_ISL_3020628		Fimlab Laboratoriot Oy Tampere	Expert Microbiology, National Institute for Health and Welfare	Soile Blomqvist et al
hCoV-19/NorthMacedonia/42821/2021	EPI_ISL_3545687		Laboratory of virology and molecular diagnostics, Institute of Public Health	Laboratory of virology and molecular diagnostics, Institute of Public Health	Kuzmanovska M et al
hCoV-19/Djibouti/NAMRU3_G169/2021	EPI_ISL_3845390	MZ970759.1	Naval Medical Research Unit No. 3	Naval Medical Research Center Biological Defense Research Directorate	Catherine E. Arnold et al
hCoV-19/Tunisia/19152/2021	EPI_ISL_10863101		Laboratory of Microbiology, National Reference Lab, Charles Nicolle Hospital; 2-University of Tunis ElManar, Faculty of Medicine of Tunis, LR99ES09, Tunis, Tunisia	Clinical and Experimental Pharmacology Lab, LR16SP02, National Center of Pharmacovigilance, University of Tunis El Manar, Tunis, Tunisia. 2- Ministry of Health, National Observatory of New and Emerging Diseases, 1006, Tunis, Tunisia	Sameh Trabelsi et al
hCoV-19/Kyrgyzstan/NRL-51895/2021	EPI_ISL_13283884		Republican Reference Laboratory, National TB center, Kyrgyzstan	Republican Reference Laboratory, National TB center, Kyrgyzstan	Gulmira Kalmambetova et al
hCoV-19/Kyrgyzstan/NRL-44779/2021	EPI_ISL_13285377		Republican Reference Laboratory, National TB center, Kyrgyzstan	Republican Reference Laboratory, National TB center, Kyrgyzstan	Gulmira Kalmambetova et al
hCoV-19/Poland/PL_P3029/2021	EPI_ISL_2423366		Diagnostyka. Laboratoria Medyczne.	1. ViroGenetics - BSL3 Laboratory of Virology, Małopolska Centre of Biotechnology, Jagiellonian University; 2. Diagtron Laboratoria Lukasz Rabalski	Rabalski L. et al
hCoV-19/Portugal/PT4165/2021	EPI_ISL_1399455		UNILABS	Instituto Nacional de Saude (INSA)	Borges et al
hCoV-19/Poland/NIPH-NIH_ECDC-6024/2021	EPI_ISL_2377505		ŚCO w Kielcach	1. National Institute of Public Health - National Institute of Hygiene; 2. Eurofins Genomics Europe Sequencing GmbH	Wołkowicz Tomasz et al
hCoV-19/Slovenia/17-057500-CE/2021	EPI_ISL_2789045		National Laboratory for Health, Environment and Food, OMM, Celje	NLZOH (National Laboratory for Health, Environment and Food) / CISLD (Clinical Institute of Special Laboratory Diagnostics), University Children's Hospital, University Medical Center Ljubljana	Sandra Janezic et al
hCoV-19/Germany/un-RKI-I-139008/2021	EPI_ISL_2123706		SYNLAB Jena Oncoscreen	Robert Koch Institute	?
hCoV-19/Jordan/AM-ALSR-5795/2021	EPI_ISL_878492		Biolab Diagnostic Laboratories	Andersen lab at Scripps Research	Issa Abu-Dayyeh et al
hCoV-19/Jordan/Biolab0269/2021	EPI_ISL_6268682		Biolab Diagnostic Laboratories	Biolab Diagnostic Laboratories	Issa Abu-Dayyeh et al
hCoV-19/Cambodia/456877/2021	EPI_ISL_2106275		Virology Unit, Institut Pasteur du Cambodge	Virology Unit, Institut Pasteur du Cambodge	Jurre Y Siegers et al
hCoV-19/Cambodia/422009/2021	EPI_ISL_1969674		Virology Unit, Institut Pasteur du Cambodge	Virology Unit, Institut Pasteur du Cambodge	Jurre Y Siegers et al
hCoV-19/Thailand/DMSc-00899/2021	EPI_ISL_3827345		The Office of Disease Prevention and Control 6	Division of Genomic Medicine and Innovation support,Department of Medical Sciences, Ministry of Public Health, Thailand	Surakameth Mahasirimongkol et al
hCoV-19/Thailand/Bangkok-CONI-0851/2021	EPI_ISL_2802852	ON891754.1	Ramathibodi Hospital	COVID-19 Network Investigations (CONI) Alliance	Elizabeth Batty et al
hCoV-19/Thailand/64046975__2019/2021	EPI_ISL_12717967		Bamrasnaradura Infectious Disease Institute	Molecular HIV and EID, BIDI, DDC,Thai MOPH	Sumonmal Uttayamakul et al
hCoV-19/Cambodia/658814/2021	EPI_ISL_3188239		Virology Unit, Institut Pasteur du Cambodge	Virology Unit, Institut Pasteur du Cambodge	Leakhena Pum et al
hCoV-19/Cambodia/470061/2021	EPI_ISL_2106259		Virology Unit, Institut Pasteur du Cambodge	Virology Unit, Institut Pasteur du Cambodge	Jurre Y Siegers et al
hCoV-19/Cambodia/744697/2021	EPI_ISL_3797902		Virology Unit, Institut Pasteur du Cambodge	Virology Unit, Institut Pasteur du Cambodge	Leakhena Pum et al
hCoV-19/Romania/DJ67662/2021	EPI_ISL_5918475		Medical Genetics Laboratory, Regional Centre of Medical Genetics, Emergency County Hospital Craiova	Medical Genetics Laboratory, Regional Centre of Medical Genetics, Emergency County Hospital Craiova	Anca-Lelia (Riza) Costache et al
hCoV-19/Bulgaria/21BG-EU_002596_Pl24/2021	EPI_ISL_2180408		National Center of Infectious and Parasitic Diseases	National Center of Infectious and Parasitic Diseases	Alexiev et al
hCoV-19/NorthMacedonia/27471/2021	EPI_ISL_1669975		Laboratory of virology and molecular diagnostics, Institute of Public Health	Laboratory of virology and molecular diagnostics, Institute of Public Health	Kuzmanovska M et al
hCoV-19/Rwanda/NRLNAT4248/2021	EPI_ISL_4473251		Nucleic Acid Testing, National Reference Laboratory	GIGA Medical Genomics	Yvan Butera et al
hCoV-19/Australia/QLD1844/2021	EPI_ISL_1633659		Queensland Health Forensic and Scientific Services	Queensland Health Forensic and Scientific Services	Son Nguyen et al
hCoV-19/England/MILK-FAE9CE/2021	EPI_ISL_864271	OD938060.1	Lighthouse Lab in Milton Keynes	Wellcome Sanger Institute for the COVID-19 Genomics UK (COG-UK) Consortium	The Lighthouse Lab in Milton Keynes et al
hCoV-19/Portugal/PT9551/2021	EPI_ISL_2695475		ARS Algarve - Laboratorio Laura Ayres	Instituto Nacional de Saude (INSA)	Borges et al
hCoV-19/Netherlands/NB-MVD-CWGS2100401/2021	EPI_ISL_1661324		Microvida	Microvida	Suzan D. Pas et al
hCoV-19/Netherlands/GE-RIVM-42121/2021	EPI_ISL_2862463		Dutch COVID-19 response team	National Institute for Public Health and the Environment (RIVM)	Adam Meijer et al
hCoV-19/Greece/V786/2021	EPI_ISL_1964084		Department of Microbiology, Medical School, Aristotle University of Thessaloniki, Thessaloniki, Greece	Institute of Applied Biosciences, Centre for Research and Technology Hellas	Anastasia Chatzidimitriou et al.
hCoV-19/Mongolia/WOR12903A1279_3002951670_202103601_2-4927391/2021	EPI_ISL_7017713		Onom Foundation and Liver Center; National Center for Zoonotic Diseases; Bayanzurkh District Health Center Laboratory; Chingeltei District Health Center Laboratory; Khan-Uul District Central Hospital Laboratory; Bayan-Olgii Provincial Hospital Laboratory; Zavkhan Provincial Hospital Laboratory	Viral Special Pathogens Branch, Centers for Disease Control and Prevention	Anir Enkhbat et al
hCoV-19/CaboVerde/Fogo_3685/2021	EPI_ISL_8350794		Virology Laboratory of Fogo	Institut Pasteur de Dakar	Sanders Kevin et al
hCoV-19/USA/UT-UPHL-210626844253/2021	EPI_ISL_2856870		Utah Public Health Laboratory	Utah Public Health Laboratory	Olinto Linares-Perdomo et al
hCoV-19/Jamaica/3002654977_2105051/2021	EPI_ISL_5417915	ON017536.1	National Public Health Laboratory, Ministry of Health & Wellness	Viral Special Pathogens Branch, Centers for Disease Control and Prevention	Monica Smikle et al
hCoV-19/Croatia/1762/2021	EPI_ISL_2308937		Croatian Institute of Public Health	Croatian Institute of Public Health	Irena Tabain et al
hCoV-19/Ecuador/NIC-INSPI-316272/2021	EPI_ISL_2488720		INSPI-CRN DE INFLUENZA Y OTROS VIRUS RESPIRATORIOS	NIC-INSPI	Alfredo Bruno et al
hCoV-19/Sweden/7010490535/2021	EPI_ISL_1810030		Swedish national genomic surveillance program of SARS-CoV-2	The Public Health Agency of Sweden	Maximilian Riess et al
hCoV-19/Iceland/11243/2021	EPI_ISL_3930197		The National University Hospital of Iceland	deCODE genetics	Daniel F Gudbjartsson et al
hCoV-19/SintMaarten/SX-RIVM-25718/2021	EPI_ISL_1705191		Dutch COVID-19 response team	National Institute for Public Health and the Environment (RIVM)	Adam Meijer et al
hCoV-19/Algeria/38122/2021	EPI_ISL_11749580		NIC, Viral Respiratory Unit	Virology Departement	Alia Grad et al
hCoV-19/SouthKorea/KDCA3922/2021	EPI_ISL_2332277		Division of Emerging Infectious Diseases, Bureau of Infectious Diseases Diagnosis Control, Korea Disease Control and Prevention Agency	Division of Emerging Infectious Diseases, Bureau of Infectious Diseases Diagnosis Control, Korea Disease Control and Prevention Agency	Ae Kyung Park et al
hCoV-19/Ireland/D-NVRL-22IRL64737/2021	EPI_ISL_2131881		National Virus Reference Laboratory	National Virus Reference Laboratory	Zoe Yandle et al
hCoV-19/Oman/rega-OM-99/2021	EPI_ISL_4062892		Sultan Qaboos University Hospital, Department of Microbiology & Immunology, Molecular Biology Section	KU Leuven, Rega Institute, Clinical and Epidemiological Virology	Tony Wawina-Bokalanga et al
hCoV-19/Zambia/SP172/2021	EPI_ISL_6761052		Macha Research Trust	Macha Research Trust	Katowa B et al
hCoV-19/Fiji/FJ665/2021	EPI_ISL_4819971		Fiji Centre for Communicable Disease Control	Microbiological Diagnostic Unit - Public Health Laboratory (MDU-PHL)	Sahukhan et al
hCoV-19/Poland/PL_P3508/2021	EPI_ISL_2937989		Diagnostyka. Laboratoria Medyczne.	1. ViroGenetics - BSL3 Laboratory of Virology, Małopolska Centre of Biotechnology, Jagiellonian University; 2. genXone SA, Research & Development Laboratory	Mazur-Panasiuk et al
hCoV-19/Pakistan/UHS2-Pak-431/2021	EPI_ISL_3484084	OU608439.1	University of Health Sciences	Quadram Institute Bioscience	Shah Jahan et al
hCoV-19/Iran/GRC-TI-01-129-Tehran-IRAN/2021	EPI_ISL_6258787		Molecular diagnostics laboratory, West Tehran Health Center, Health Deputy of Iran University of Medical Sciences, Tehran, Iran	Genetics Research Center, University of Social Welfare and Rehabilitation Sciences	Zohreh Fattahi et al
hCoV-19/Iran/GRC-14122-Tehran-LaB/2021	EPI_ISL_6604055		Kariminejad-Najmabadi Pathology & Genetics Center, Tehran, Iran	Genetics Research Center, University of Social Welfare and Rehabilitation Sciences	Zohreh Fattahi et al
hCoV-19/Iran/49422/2021	EPI_ISL_15755117		COVID-19 National Reference Laboratory, Pasteur Institute of Iran	COVID-19 National Reference Laboratory, Pasteur Institute of Iran	Zahra Fereydouni et al
hCoV-19/Ecuador/USFQ-737/2021	EPI_ISL_877562		Institute of Microbiology, Universidad San Francisco de Quito	Institute of Microbiology, Universidad San Francisco de Quito	Belén Prado-Vivar et al
hCoV-19/Aruba/AW-RIVM-29787/2021	EPI_ISL_1962171		Dutch COVID-19 response team	National Institute for Public Health and the Environment (RIVM)	Adam Meijer et al
hCoV-19/Aruba/AW-RIVM-14501/2021	EPI_ISL_1165527		Dutch COVID-19 response team	National Institute for Public Health and the Environment (RIVM)	Adam Meijer et al
hCoV-19/Kuwait/JAH3101604/2021	EPI_ISL_2556117		MOH - Jaber Al-Ahmad Hospital (Innovation Research Laboratory)	MOH - Jaber Al-Ahmad Hospital (Innovation Research Laboratory)	Salman Al-Sabah et al
hCoV-19/Kuwait/JAH2851/2021	EPI_ISL_2673282		MOH - Jaber Al-Ahmad Hospital (Innovation Research Laboratory)	MOH - Jaber Al-Ahmad Hospital (Innovation Research Laboratory)	Salman Al-Sabah et al
hCoV-19/Egypt/ARMY-355/2021	EPI_ISL_1936285		Main Chemical Laboratories Egypt Army	Main Chemical Laboratories Egypt Army	Mohamed Seadawy et al
hCoV-19/Netherlands/OV-RIVM-33834/2021	EPI_ISL_2303601		Dutch COVID-19 response team	National Institute for Public Health and the Environment (RIVM)	Adam Meijer et al
hCoV-19/Netherlands/DR-RIVM-34056/2021	EPI_ISL_2303917		Dutch COVID-19 response team	National Institute for Public Health and the Environment (RIVM)	Adam Meijer et al
hCoV-19/Bonaire/BQ-RIVM-41680/2021	EPI_ISL_2862880		Dutch COVID-19 response team	National Institute for Public Health and the Environment (RIVM)	Adam Meijer et al
hCoV-19/Bonaire/BQ-RIVM-16966/2021	EPI_ISL_1288137		Dutch COVID-19 response team	National Institute for Public Health and the Environment (RIVM)	Adam Meijer et al
hCoV-19/Curacao/CW-RIVM-21599/2021	EPI_ISL_1522059		Dutch COVID-19 response team	National Institute for Public Health and the Environment (RIVM)	Adam Meijer et al
hCoV-19/Bonaire/BQ-RIVM-22581/2021	EPI_ISL_1521859		Dutch COVID-19 response team	National Institute for Public Health and the Environment (RIVM)	Adam Meijer et al
hCoV-19/Bonaire/BQ-RIVM-27410/2021	EPI_ISL_1792864		Dutch COVID-19 response team	National Institute for Public Health and the Environment (RIVM)	Adam Meijer et al
hCoV-19/Bulgaria/21BG-EU_003384_Pl30/2021	EPI_ISL_2841920		National Center of Infectious and Parasitic Diseases	National Center of Infectious and Parasitic Diseases	Alexiev et al
hCoV-19/USA/UT-UPHL-2105909806/2021	EPI_ISL_2991479	MZ471552.1	Utah Public Health Laboratory, Utah Public Health Laboratory Infectious Disease submission group	Utah Public Health Laboratory, Utah Public Health Laboratory Infectious Disease submission group	Young et al
hCoV-19/Bangladesh/CHRF-0359/2021	EPI_ISL_2446034		Child Health Research Foundation	Child Health Research Foundation	CHRF Bangladesh Genomics Team et al
hCoV-19/Bangladesh/BCSIR-NILMRC-722/2021	EPI_ISL_1508955		National Institute of Laboratory Medicine and Referral Center	Genomic Research Lab, BCSIR	Md. Murshed Hasan Sarkar et al
hCoV-19/USA/TN-CDC-ASC210053118/2021	EPI_ISL_1836775	MZ085319.1	Aegis Sciences Corporation	Centers for Disease Control and Prevention Division of Viral Diseases, Pathogen Discovery	Dakota Howard et al
hCoV-19/USA/AK-PHL8245/2021	EPI_ISL_1821887	MZ203100.1	Alaska State Virology Laboratory	Alaska State Virology Laboratory	Stephanie DeRonde et al
hCoV-19/USA/IN-CDC-LC0070536/2021	EPI_ISL_2611556	MZ412202.1	Laboratory Corporation of America	Centers for Disease Control and Prevention Division of Viral Diseases, Pathogen Discovery	Dakota Howard et al
hCoV-19/Latvia/4998/2021	EPI_ISL_8519639		Centrālā Laboratorija	Latvian Biomedical Research and Study Centre	Alise Jakovele et al
hCoV-19/Afghanistan/2870x0078_23483/2021	EPI_ISL_4572779		Afghanistan	WRAIR	Irina Maljkovic Berry et al
hCoV-19/NewZealand/21MV0156/2021	EPI_ISL_1250705		LabPLUS	Institute of Environmental Science and Research (ESR)	Rachel Boyle et al
hCoV-19/Canada/UN-62994/2021	EPI_ISL_12388003		Switch Health	Public Health Agency of Canada (PHAC) National Microbiology Laboratory	Anna Majer et al
hCoV-19/SaoTomeandPrincipe/06/2021	EPI_ISL_10322959		LNR-TB	LNR-TB	Rosa Neto et al
hCoV-19/USA/NH-CDC-LC0054894/2021	EPI_ISL_2045437	MZ180683.1	Laboratory Corporation of America	Centers for Disease Control and Prevention Division of Viral Diseases, Pathogen Discovery	Dakota Howard et al
hCoV-19/USA/OR-OHSU-212310369/2021	EPI_ISL_4102598		Kaiser Permanente NW Reginal Lab	OHSU MM Lab	Yun Wu et al
hCoV-19/France/IDF-HCL021020436401/2021	EPI_ISL_1297390		BIOMNIS PARIS	CNR Virus des Infections Respiratoires - France SUD	Antonin Bal et al
hCoV-19/CostaRica/INC-0599/2021	EPI_ISL_2272985		HOSPITAL CIUDAD NEILY	Inciensa, Instituto Costarricense de Investigación y Enseñanza en Nutrición y Salud	Francisco Duarte et al
hCoV-19/USA/MA-CDC-ASC210026667/2021	EPI_ISL_1687805	MZ024235.1	Aegis Sciences Corporation	Centers for Disease Control and Prevention Division of Viral Diseases, Pathogen Discovery	Dakota Howard et al
hCoV-19/USA/CA-CDPH-3000047434/2021	EPI_ISL_2922049		CDPH VBL	California Department of Public Health	CDPH-COVIDNet et al
hCoV-19/USA/TX-HMH-MCoV-46776/2021	EPI_ISL_5070807		Houston Methodist Hospital	Houston Methodist Hospital	Randall J. Olsen et al
hCoV-19/Mexico/NLE-IBT_IMSS_1797/2021	EPI_ISL_2801676	OL461475.1	Centro de Investigación Biomédica del Noreste (CIBIN)	Instituto de Biotecnología de la UNAM	Consorcio Mexicano de Vigilancia Genómica (CoViGen-Mex). Authors (in alphabetical order): Julio Elias Alvarado-Yaah et al
hCoV-19/USA/NM-NMDOH-2021132373/2021	EPI_ISL_2941653	MZ592816.1	New Mexico Department of Health Scientific Laboratory	New Mexico Department of Health Scientific Laboratory	Ellie Johnson et al
hCoV-19/Morocco/RA166/2021	EPI_ISL_3241420		Laboratoire de Recherche et d'Analyses Médicales de la Gendarmerie Royale	Laboratoire de Recherche et d'Analyses Médicales de la Gendarmerie Royale	Sanaâ LEMRISS et al
hCoV-19/USA/PA-0234/2021	EPI_ISL_10657968		Mount Nittany Medical Center, PA	Pennsylvania State Laboratory	Meera Surendran Nair et al
hCoV-19/Tunisia/C-3227/2021	EPI_ISL_10141487		Institut Pasteur de Tunis	Institut Pasteur de Dakar	Chouikha Anissa et al
hCoV-19/Togo/NMIMR-21-TGS-097/2021	EPI_ISL_3914937		Institut National D’hygiene, Lome, Togo	Noguchi Memorial Institute for Medical Research, University of Ghana, Legon, Ghana	Afiwa W. Halatoko et al
hCoV-19/Ghana/NMIMR-NTRA-15362/2020	EPI_ISL_1018097	MW598431.1	Immunology, Noguchi Memorial Institute for Medical Research	Immunology, Noguchi Memorial Institute for Medical Research	Adu et al
hCoV-19/Curacao/CW-RIVM-15650/2021	EPI_ISL_1232325		Dutch COVID-19 response team	National Institute for Public Health and the Environment (RIVM)	Adam Meijer et al
hCoV-19/Curacao/CW-RIVM-29972/2021	EPI_ISL_2093530		Dutch COVID-19 response team	National Institute for Public Health and the Environment (RIVM)	Adam Meijer et al
hCoV-19/Curacao/CW-RIVM-33275/2021	EPI_ISL_2302974		Dutch COVID-19 response team	National Institute for Public Health and the Environment (RIVM)	Adam Meijer et al
hCoV-19/Guadeloupe/IPP04221/2021	EPI_ISL_1168193		Hopital	National Reference Center for Viruses of Respiratory Infections, Institut Pasteur, Paris	Marion Barbet et al
hCoV-19/Belarus/MI-RRCEM-Sars_Cov_Vis_68/2021	EPI_ISL_1209407		Laboratory for HIV and opportunistic infections diagnosis The Republican Research and Practical Center for Epidemiology and Microbiology (RRPCEM)	Laboratory for HIV and opportunistic infections diagnosis The Republican Research and Practical Center for Epidemiology and Microbiology (RRPCEM)	Elena Gasich et al
hCoV-19/Coted-Ivoire/225552-cv209/2021	EPI_ISL_9893294		Department of Epidemic Viruses, Institut Pasteur of Côte d'Ivoire, Abidjan, Côte d'Ivoire	Molecular Genetics Platform, Institut Pasteur of Côte d'Ivoire, Abidjan, Côte d'Ivoire	Aristide Berenger Ako AKO et al
hCoV-19/Coted-Ivoire/IPCI-cv341/2021	EPI_ISL_10070651		Environment and Health Department, Institut Pasteur of Côte d'Ivoire, Abidjan, Côte d'Ivoire	Molecular Genetics Platform, Institut Pasteur of Côte d'Ivoire, Abidjan, Côte d'Ivoire	Aristide Berenger Ako AKO et al
hCoV-19/Portugal/PT7973/2021	EPI_ISL_2340284		UNILABS	Instituto Nacional de Saude (INSA)	Borges et al
hCoV-19/Oman/5211886/2020	EPI_ISL_2925618		Oman-NIC	Oman-National Influenza Center	Samiha Al Kharusi et al
hCoV-19/SouthKorea/KDCA4291/2021	EPI_ISL_2332560		Division of Emerging Infectious Diseases, Bureau of Infectious Diseases Diagnosis Control, Korea Disease Control and Prevention Agency	Division of Emerging Infectious Diseases, Bureau of Infectious Diseases Diagnosis Control, Korea Disease Control and Prevention Agency	Ae Kyung Park et al
hCoV-19/SouthKorea/KDCA3728/2021	EPI_ISL_2284556		Division of Emerging Infectious Diseases, Bureau of Infectious Diseases Diagnosis Control, Korea Disease Control and Prevention Agency	Division of Emerging Infectious Diseases, Bureau of Infectious Diseases Diagnosis Control, Korea Disease Control and Prevention Agency	Ae Kyung Park et al
hCoV-19/Lebanon/QIB-337/2021	EPI_ISL_3343542	OU600539.1	National Influenza Center	Quadram Institute Bioscience	Georgi Merhi et al
hCoV-19/Lebanon/QIB-795/2021	EPI_ISL_3343969	OU607967.1	National Influenza Center	Quadram Institute Bioscience	Georgi Merhi et al
hCoV-19/Morocco/FMP-277/2021	EPI_ISL_1909243		Institut National d'Hygiène	Laboratoire de Biotechnologie	Mouna Ouadghiri et al
hCoV-19/Canada/MB-NML-109821/2021	EPI_ISL_4494347		MB-Cadham Provincial laboratory	National Microbiology Laboratory (NML)	Anna Majer et al
hCoV-19/Jordan/Biolab0265/2021	EPI_ISL_6268679		Biolab Diagnostic Laboratories	Biolab Diagnostic Laboratories	Issa Abu-Dayyeh et al
hCoV-19/Georgia/Tb-SNGS005/2021	EPI_ISL_1791032		Department for Virology, Molecular Biology and Genome Research, R. G. Lugar Center for Public Health Research, National Center for Disease Control and Public Health (NCDC) of Georgia.	Department for Virology, Molecular Biology and Genome Research, R. G. Lugar Center for Public Health Research, National Center for Disease Control and Public Health (NCDC) of Georgia.	Gvantsa Brachveli et al
hCoV-19/Jordan/AM-ALSR-5782/2021	EPI_ISL_878460		Biolab Diagnostic Laboratories	Andersen lab at Scripps Research	Issa Abu-Dayyeh et al
hCoV-19/Ethiopia/CERI-KRISP-K024788/2021	EPI_ISL_4874995		Addis Ababa University	CERI, Centre for Epidemic Response and Innvoation, Stellenbosch University and KRISP, KZN Research Innovation and Sequencing Platform, UKZN.	Abay Sisay et al
hCoV-19/SriLanka/MULQ106/2021	EPI_ISL_1717088		Centre for Dengue Research and AICBU, Department of Immunology and Molecular Medicine	Centre for Dengue Research and AICBU, Department of Immunology and Molecular Medicine	Chandima Jeewandara et al
hCoV-19/Bahrain/341726140/2021	EPI_ISL_1660465	MW947242.1	Communicable Disease Laboratory, Public Health Directorate	Communicable Disease Laboratory, Public Health Directorate	Alwasti et al
hCoV-19/Japan/IC-0826/2021	EPI_ISL_1198833		SARS-CoV-2 testing team, National Institute of Infectious Diseases	Pathogen Genomics Center, National Institute of Infectious Diseases	Tsuyoshi Sekizuka et al B
hCoV-19/SriLanka/CDR82/2021	EPI_ISL_1970395		Centre for Dengue Research and AICBU, Department of Immunology and Molecular Medicine	Centre for Dengue Research and AICBU, Department of Immunology and Molecular Medicine	Chandima Jeewandara et al
hCoV-19/SriLanka/CMC120576/2021	EPI_ISL_2803289		Centre for Dengue Research and AICBU, Department of Immunology and Molecular Medicine	Centre for Dengue Research and AICBU, Department of Immunology and Molecular Medicine	Chandima Jeewandara et al
hCoV-19/SriLanka/aicbu89/2021	EPI_ISL_3070822		Allergy, Immunology and Cell Biology Unit (AICBU)	Allergy, Immunology and Cell Biology Unit (AICBU)	Chandima Jeewandara et al
hCoV-19/SriLanka/aicbu76/2021	EPI_ISL_2984963		Allergy, Immunology and Cell Biology Unit (AICBU)	Allergy, Immunology and Cell Biology Unit (AICBU)	Chandima Jeewandara et al
hCoV-19/SriLanka/aicbu593/2021	EPI_ISL_3070829		Allergy, Immunology and Cell Biology Unit (AICBU)	Allergy, Immunology and Cell Biology Unit (AICBU)	Chandima Jeewandara et al
hCoV-19/Mongolia/UB-256366/2021	EPI_ISL_9879593		National Center for Communicable Diseases (NCCD) National Influenza Center	National Center for Communicable Diseases (NCCD) National Influenza Center	Naranzul Tsedenbal et al
hCoV-19/Lithuania/LTU000_KLP_ANT_06_21_1/2021	EPI_ISL_2878094		UAB Diagnostikos laboratorija	National Public Health Surveillance Laboratory	Lukas Zemaitis et al
hCoV-19/Libya/BTRC-WGS-8/2021	EPI_ISL_14569346	MZ054864.1	Genetic Engineering, Biotechnology Research Center	Genetic Engineering, Biotechnology Research Center	Alhudiri et al
hCoV-19/Slovakia/UKBA-2890/2021	EPI_ISL_1819023		Institute of Virology, Biomedical Research Center of the Slovak Academy of Sciences, Bratislava	Faculty of Natural Sciences, Comenius University, Bratislava	Viktoria Cabanova et al
hCoV-19/Azerbaijan/Aghayev-11/2021	EPI_ISL_2161032		National Hematology and Transfusiology Center	National Hematology and Transfusiology Center	Aghayev AR et al
hCoV-19/Slovakia/11494/2021	EPI_ISL_2687909		Public Health Authority of the Slovak Republic	Public Health Authority of the Slovak Republic	Barbora Kotvasová et al
hCoV-19/Slovakia/srUVZ_PL2_A1/2021	EPI_ISL_1524246		Public Health Authority of the Slovak Republic	Laboratory of Genomics and Bioinformatics, Comenius University Science Park	Tatiana Sedláčková et al
hCoV-19/CzechRepublic/NRL_8480/2021	EPI_ISL_2674201		National Institute of Public Health	State Veterinary Institute Prague	Nagy et al
hCoV-19/Slovenia/119921/2021	EPI_ISL_1250826		Institute of Microbiology and Immunology, Faculty of Medicine, University of Ljubljana	Institute of Microbiology and Immunology, Faculty of Medicine, University of Ljubljana	Alen Suljič et al
hCoV-19/Algeria/61403/2021	EPI_ISL_5052203		NIC, Viral Respiratory Unit	Virology Departement	Fayez Khardine et al
hCoV-19/Argentina/INEI108862/2021	EPI_ISL_5158641		Servicio Virosis Respiratorias-Departamento Virología-INEI	Instituto Nacional Enfermedades Infecciosas C.G.Malbran	Baumeister E. et al
hCoV-19/Austria/CeMM4927/2021	EPI_ISL_2232699		Klinikum Wels-Grieskirchen	Bergthaler laboratory, CeMM Research Center for Molecular Medicine of the Austrian Academy of Sciences	Lukas Endler et al
hCoV-19/Denmark/DCGC-42778/2021	EPI_ISL_1023056		Department of Virus and Microbiological Special Diagnostics, Statens Serum Institut, Copenhagen, Denmark	Aalborg University	Danish Covid-19 Genome Consortium et al
hCoV-19/Georgia/Tb-SNGS406/2021	EPI_ISL_3804542		Department for Virology, Molecular Biology and Genome Research, R. G. Lugar Center for Public Health Research, National Center for Disease Control and Public Health (NCDC) of Georgia.	Department for Virology, Molecular Biology and Genome Research, R. G. Lugar Center for Public Health Research, National Center for Disease Control and Public Health (NCDC) of Georgia.	Giorgi Gogoladze et al
hCoV-19/CentralAfricanRepublic/24396/2021	EPI_ISL_2281256		Insitut Pasteur Bangui	Institut Pasteur de Dakar	Marie-Astrid Vernet et al
hCoV-19/Morocco/FMP-341/2021	EPI_ISL_5121443		Institut National d'Hygiène / Consortium National de Veille Génomique - Maroc	Laboratoire de Biotechnologie	Mouna Ouadghiri et al
hCoV-19/Poland/NIPH-NIH_ECDC-1475/2021	EPI_ISL_1394263		Labotarorium Diagnostyki Molekularnej,Cytogenetyki i Cytometrii	1. National Institute of Public Health - National Institute of Hygiene; 2. Eurofins Genomics Europe Sequencing GmbH	Wołkowicz Tomasz et al
hCoV-19/Australia/QLD1820/2021	EPI_ISL_1516883		Queensland Health Forensic and Scientific Services	Queensland Health Forensic and Scientific Services	Son Nguyen et al
hCoV-19/Tunisia/35510/2021	EPI_ISL_10863132		Laboratory of Microbiology, National Reference Lab, Charles Nicolle Hospital; 2-University of Tunis ElManar, Faculty of Medicine of Tunis, LR99ES09, Tunis, Tunisia	Clinical and Experimental Pharmacology Lab, LR16SP02, National Center of Pharmacovigilance, University of Tunis El Manar, Tunis, Tunisia. 2- Ministry of Health, National Observatory of New and Emerging Diseases, 1006, Tunis, Tunisia	Sameh Trabelsi et al
hCoV-19/Croatia/7317/2021	EPI_ISL_3401958		Hrvatski zavod za javno zdravstvo	Hrvatski zavod za javno zdravstvo	Irena Tabain et al
hCoV-19/Kenya/2070309/2021	EPI_ISL_10189551	OP001437.1	KEMRI Center for Biotechnology Research and Development	KEMRI-Wellcome Trust Research Programme,Kilifi	Githinji G. et al
hCoV-19/USA/IN-CDC-LC0053973/2021	EPI_ISL_2044438	MZ179686.1	Laboratory Corporation of America	Centers for Disease Control and Prevention Division of Viral Diseases, Pathogen Discovery	Dakota Howard et al
hCoV-19/USA/IA-SHL-1661383/2021	EPI_ISL_11798534	ON186128.1	State Hygienic Laboratory at the University of Iowa	State Hygienic Laboratory at the University of Iowa	Valerie Reeb et al
hCoV-19/Iceland/11342/2021	EPI_ISL_3930320		The National University Hospital of Iceland	deCODE genetics	Daniel F Gudbjartsson et al
hCoV-19/Armenia/IMB3-3/2021	EPI_ISL_1718296		National Center of Disease Control and Prevention of the Republic of Armenia	Institute of Molecular Biology NAS RA, Republic of Armenia, Department of Bioengineering, BioinformaticsInstitute and Molecular Biology IBMPh RAU, Republic of Armenia	Arsen Arakelyan et al
hCoV-19/Poland/PZH-NIZP-0304/2021	EPI_ISL_2801410		WSSE w Warszawie	National Institute of Public Health - National Institute of Hygiene	Wołkowicz Tomasz et al
hCoV-19/Iraq/KR-SEARCH-119920/2021	EPI_ISL_12277904		University of Duhok COVID-19 Center for Research and Diagnosis	Andersen lab at Scripps Research	SEARCH Alliance with Jassim Mohammed Abdo et al
hCoV-19/Monaco/CERBAHC-HTNG3AFX2-S17/2021	EPI_ISL_2562031		CH Princesse Grace	Cerba lab	Emmanuel Lecorche et al
hCoV-19/Oman/rega-OM-47/2021	EPI_ISL_4062608		Sultan Qaboos University Hospital, Department of Microbiology & Immunology, Molecular Biology Section	KU Leuven, Rega Institute, Clinical and Epidemiological Virology	Tony Wawina-Bokalanga et al
hCoV-19/Slovenia/284667/2021	EPI_ISL_2887345		Institute of Microbiology and Immunology, Faculty of Medicine, University of Ljubljana	Institute of Microbiology and Immunology, Faculty of Medicine, University of Ljubljana	Alen Suljič et al
hCoV-19/Slovenia/5C-028171-KP/2021	EPI_ISL_2788933		National Laboratory for Health, Environment and Food, OMM, Koper	NLZOH (National Laboratory for Health, Environment and Food) / CISLD (Clinical Institute of Special Laboratory Diagnostics), University Children's Hospital, University Medical Center Ljubljana	Sandra Janezic et al
hCoV-19/Mozambique/INS-K007957/2020	EPI_ISL_887434		Instituto Nacional de Saude (INS), Mozambique	KRISP, KZN Research Innovation and Sequencing Platform	Nalia Ismael et al
hCoV-19/Nigeria/NCDC-NR-GL-004699/2022	EPI_ISL_12980503		MEDBURY MEDICAL SERVICES	National Reference Laboratory, Nigeria Centre for Disease Control	Dr Ndodo Nnaemeka et al
hCoV-19/Denmark/DCGC-298112/2021	EPI_ISL_8459456	OW723734.1	Department of Bacteria, Parasites and Fungi, Statens Serum Institut, Copenhagen, Denmark	Statens Serum Institut Bioinformatics and Microbial Genomics	Danish Covid-19 Genome Consortium et al
hCoV-19/Angola/CERI-KRISP-K037001/2022	EPI_ISL_11017537		Instituto Nacional de Investigação em Saúde	CERI, Centre for Epidemic Response and Innovation, Stellenbosch University and KRISP, KZN Research Innovation and Sequencing Platform, UKZN.	Morais J et al
hCoV-19/Qatar/QA-QU-20-13-H8/2021	EPI_ISL_9028539		Ministry of Public Health / Hamad Medical Corporation	Biomedical Research Center (BRC), Qatar University / Qatar Genome Project (QGP)	BRC: Heba A. Al-Khatib et al
hCoV-19/Botswana/R50B69_BHP_AAC26051/2021	EPI_ISL_7566360		Botswana Harvard HIV Reference Laboratory	Botswana Harvard AIDS Institute Partnership, Plot 1836 North Ring Road, Princess Marina Hospital, Gaborone	Sikhulile Moyo et al
hCoV-19/Zambia/CHAZ-CHS0633/2021	EPI_ISL_10222377		CHAZ Laboratory	CHAZ Laboratory	Shempela. D et al
hCoV-19/Togo/NMIMR-22-Togo-58/2022	EPI_ISL_12628016		Institut National D’hygiene, Lome, Togo	Noguchi Memorial Institute for Medical Research, University of Ghana, Legon, Ghana	Afiwa W. Halatoko et al
hCoV-19/Vanuatu/VAN30/2022	EPI_ISL_15640896		Vila Central Hospital	Microbiological Diagnostic Unit - Public Health Laboratory (MDU-PHL)	Sero et al
hCoV-19/Bonaire/BQ-RIVM-82800/2022	EPI_ISL_9184809		Dutch COVID-19 response team	National Institute for Public Health and the Environment (RIVM)	Adam Meijer et al
hCoV-19/CzechRepublic/UMTM390783/2022	EPI_ISL_9344305		Krajská nemocnice T.Bati, a.s.	Institute of Molecular and Translational Medicine / Laboratory of Experimental Medicine, Faculty of Medicine and Dentistry, Palacky University	Rastislav Slavkovský et al
hCoV-19/Guatemala/4489-LNS/2022	EPI_ISL_13081493		Laboratorio Nacional de Salud (LNS), Guatemala	Laboratorio Nacional de Salud (LNS), Guatemala	Mendoza L et al
hCoV-19/Poland/2201-1507_wsselodz/2022	EPI_ISL_9512905		Centralne Laboratorium Ginekologiczno Polozniczego Szpitala Klinicznego Uniwersytetu Medycznego im. Karola Marcinkowskiego w Poznaniu	Wojewodzka Stacja Sanitarno-Epidemiologiczna w Lodzi, Oddzial Laboratoryjny Mikrobiologii i Parazytologii	Elian Terpo et al
hCoV-19/Oman/5222347/2022	EPI_ISL_11989150		Oman-NIC	Oman-NIC	Samiha Al Kharusi et al
hCoV-19/Oman/5222369/2022	EPI_ISL_11989157		Oman-NIC	Oman-NIC	Samiha Al Kharusi et al
hCoV-19/Oman/52124437WG/2021	EPI_ISL_7952631		Oman-NIC	Oman-NIC	Samiha Al Kharusi et al
hCoV-19/USA/DC-DFS-PHL-04492/2021	EPI_ISL_9261896		DC Public Health Lab/ Dept. of Forensic Sciences	DC Public Health Lab/ Dept. of Forensic Sciences	Janis Doss et al
hCoV-19/Australia/WA1085/2022	EPI_ISL_9325021		PathWest Laboratory Medicine WA	PathWest Laboratory Medicine WA Microbial Surveillance Unit	PathWest Laboratory Medicine WA Microbial Surveillance Unit et al
hCoV-19/Australia/WA1681/2022	EPI_ISL_10818851		PathWest Laboratory Medicine WA	PathWest Laboratory Medicine WA Microbial Surveillance Unit	PathWest Laboratory Medicine WA Microbial Surveillance Unit et al
hCoV-19/Australia/WA1176/2022	EPI_ISL_9595694		PathWest Laboratory Medicine WA	PathWest Laboratory Medicine WA Microbial Surveillance Unit	PathWest Laboratory Medicine WA Microbial Surveillance Unit et al
hCoV-19/Cameroon/22V-00108/2022	EPI_ISL_13362823		Centre Pasteur du Cameroun	Institut Pasteur de Dakar	Njouom Richard et al
hCoV-19/CentralAfricanRepublic/RCA-010/2022	EPI_ISL_10854820		Laboratoire National de Biologie Clinique et de Santé Publique, Bangui, République Centrafricaine	Pathogen Genomics Lab, National Institute for Biomedical Research (INRB)	Placide Mbala-Kingebeni et al A
hCoV-19/Nigeria/LSBA91a/2021	EPI_ISL_13667169		Lagos State Biobank	Lagos State Biobank	Akin Abayomi et al
hCoV-19/Portugal/PT25857/2022	EPI_ISL_9002958		UNILABS	Instituto Nacional de Saude (INSA)	Borges et al
hCoV-19/Australia/SA120797/2022	EPI_ISL_10774057		SA Pathology	SA Pathology	Caitlin Selway et al
hCoV-19/Zimbabwe/S_3064_B38/2021	EPI_ISL_9184703		National Microbilogy Reference Laboratory	National Microbilogy Reference Laboratory	Jasper Chimedza et al
hCoV-19/Madagascar/LA2M-208848/2022	EPI_ISL_13729352		Laboratoire d'Analyses Médicales Malagasy (LA2M)	Virology Unit, Institut Pasteur de Madagascar	Vololoniaina Raharinosy et al
hCoV-19/SouthKorea/KDCA27567/2022	EPI_ISL_9511468		Division of Emerging Infectious Diseases, Bureau of Infectious Diseases Diagnosis Control, Korea Disease Control and Prevention Agency	Division of Emerging Infectious Diseases, Bureau of Infectious Diseases Diagnosis Control, Korea Disease Control and Prevention Agency	Jeong-Ah Kim et al
hCoV-19/Sweden/PEP113185/2022	EPI_ISL_10614095		Swedish national genomic surveillance program of SARS-CoV-2	The Public Health Agency of Sweden	Maximilian Riess et al
hCoV-19/Latvia/2201060958/2022	EPI_ISL_13629251		Riga East Clinical University Hospital	Riga East Clinical University Hospital, National Microbiology Reference Laboratory	Reinis Vangravs et al
hCoV-19/Germany/BY-RKI-I-529265/2022	EPI_ISL_10022451		Limbach - MVZ Labor Nürnberg	Robert Koch Institute	?
hCoV-19/Jamaica/JAM-UWIMicro-0218/2021	EPI_ISL_11017412		National Public Health Laboratory (NPHL)	Department of Microbiology, University of the West Indies	Keisha Francis et al
hCoV-19/Kosovo/CO-00733-XXK000_5603_02_Niph_2022/2022	EPI_ISL_11804607		Department of Microbiology, National Institute of Public Health of Kosovo	Department of Microbiology, National Institute of Public Health of Kosovo	Xhevat Jakupi et al
hCoV-19/CaboVerde/44011/2021	EPI_ISL_11270596		Virology Laboratory of Praia	Institut Pasteur de Dakar	Sanders Kevin et al
hCoV-19/Portugal/PT24871/2022	EPI_ISL_8780091		CHLC	Instituto Nacional de Saude (INSA)	Borges et al
hCoV-19/Ireland/KE-NVRL-S21IRL00578955/2021	EPI_ISL_8510171		National Virus Reference Laboratory	National Virus Reference Laboratory	Zoe Yandle et al
hCoV-19/CaboVerde/10/2021	EPI_ISL_11270616		Virology Laboratory of Praia	Institut Pasteur de Dakar	Sanders Kevin et al
hCoV-19/NewZealand/22CV0844/2022	EPI_ISL_9636495		LabPLUS	Institute of Environmental Science and Research (ESR)	Sarah Cockerton et al
hCoV-19/Italy/SIC_CQRC_3237116/2022	EPI_ISL_8970316		Laboratorio CQRC	CQRC_QUALITY CONTROL CHEMICAL BIOLOGICAL RISK_AOOR Villa Sofia Cervello Palermo	Di Gaudio F. et al
hCoV-19/Curacao/CW-RIVM-83902/2022	EPI_ISL_9530093		Dutch COVID-19 response team	National Institute for Public Health and the Environment (RIVM)	Adam Meijer et al
hCoV-19/Guinea/Conakry_IPG-26257/2022	EPI_ISL_11268859		Institut Pasteur de Guinée	Institut Pasteur de Guinée	Solène Grayo et al
hCoV-19/Panama/M122901-GMI/2021	EPI_ISL_11854822		Gorgas Memorial Institute of Health Studies	Gorgas Memorial Institute of Health Studies	Claudia Gonzalez et al
hCoV-19/Ecuador/NIC-INSPI-398830/2022	EPI_ISL_10396953		INSPI-CRN DE INFLUENZA Y OTROS VIRUS RESPIRATORIOS	INSPI-CRN DE INFLUENZA Y OTROS VIRUS RESPIRATORIOS	Alfredo Bruno et al
hCoV-19/Chile/RM-28540/2022	EPI_ISL_10809342		Genetica Molecular and Subdepartamento de Virologia ISP Chile	Instituto de Salud Publica de Chile	Karen Orostica et al
hCoV-19/USA/ID-IBL-778529/2021	EPI_ISL_8318287		Idaho Bureau of Laboratories	Idaho Bureau of Laboratories	R. Beukelman et al hCoV-19/SintMaarten/SX-RIVM-81282/2021 EPI_ISL_9086474 Dutch COVID-19 response team National Institute for Public Health and the Environment (RIVM) Adam Meijer et al hCoV-19/CostaRica/INC-3150-744099/2022 EPI_ISL_10645254 AREA DE SALUD CARTAGO Inciensa, Instituto Costarricense de Investigación y Enseñanza en Nutrición y Salud Francisco Duarte et al hCoV-19/USA/MO-MSPHL-007571/2…	Alea Genetic Centre	Pecar D et al
hCoV-19/Liechtenstein/FL-Risch-20220609R12307/2022	EPI_ISL_14751286	OX327150.1	Dr. Risch Ostschweiz AG	Dr Risch Laboratory	Nadia Wohlwend et al
hCoV-19/Hungary/117498-UPL22-005290/2022	EPI_ISL_15887399		Institute of Laboratory Medicine, Semmelweis University	iBioscience Kft.	Gergő Túri et al
hCoV-19/Romania/B-541689/2022	EPI_ISL_15843092		Cantacuzino National Military-Medical Institute, Viral Respiratory Infections Laboratory	Cantacuzino National Military-Medical Institute, Viral Respiratory Infections Laboratory	Catalina Pascu et al
hCoV-19/USA/SC-CDC-LC0905429/2022	EPI_ISL_15410354		Laboratory Corporation of America	Centers for Disease Control and Prevention Division of Viral Diseases, Pathogen Discovery	Dakota Howard et al
hCoV-19/Netherlands/OV-RIVM-104318/2022	EPI_ISL_13760466		Dutch COVID-19 response team	National Institute for Public Health and the Environment (RIVM)	Adam Meijer et al
hCoV-19/Portugal/PT36287/2022	EPI_ISL_13109014		H Divino Espirito Santo - Ponta Delgada	Instituto Nacional de Saude Doutor Ricardo Jorge (INSA)	Borges et al
hCoV-19/Algeria/41062/2022	EPI_ISL_15790695		NIC, Viral Respiratory Unit	NIC, Viral Respiratory Unit	Baya Hedjal et al
hCoV-19/Iceland/L-1055/2022	EPI_ISL_14432520		Landspitali Department of Clinical Microbiology	Landspitali Department of Clinical Microbiology	Freyja Valsdottir et al
hCoV-19/USA/AZ-CDC-STM-MWYGYUPUV/2022	EPI_ISL_15322403		Helix	Centers for Disease Control and Prevention Division of Viral Diseases, Pathogen Discovery	Dakota Howard et al
hCoV-19/UnitedArabEmirates/UZB_5482022071117/2022	EPI_ISL_13840347		Microbiology Department - University Hospital Brussel	Microbiology Department - University Hospital Brussel	Thomas Demuyser et al
hCoV-19/Mexico/SLP_IBT_IMSS_009989UIBZ-NC/2022	EPI_ISL_15248424		Unidad de Investigación Biomédica de Zacatecas (UIBZ)	Instituto de Biotecnología de la UNAM	Consorcio Mexicano de Vigilancia Genómica (CoViGen-Mex). Authors (in alphabetical order): Julio Elias Alvarado-Yaah et al
hCoV-19/Sweden/EP1011097/2022	EPI_ISL_14863641		Swedish national genomic surveillance program of SARS-CoV-2	The Public Health Agency of Sweden	Emmi Andersson et al
hCoV-19/Bulgaria/22BG-NC_021718_R33/2022	EPI_ISL_15719041		National Center of Infectious and Parasitic Diseases	National Center of Infectious and Parasitic Diseases	Alexiev et al
hCoV-19/Guatemala/8255-LNS/2022	EPI_ISL_14524803		Laboratorio Nacional de Salud (LNS), Guatemala	Laboratorio Nacional de Salud (LNS), Guatemala	Mendoza L et al
hCoV-19/Switzerland/ZH-UZH-IMV-3ba65edb/2022	EPI_ISL_14587382	OX297541.1	Stadtspital Triemli	Institute of Medical Virology, University of Zurich	Verena Kufner et al
hCoV-19/USA/DC-CDC-LC0828753/2022	EPI_ISL_14652370	OP283197.1	Laboratory Corporation of America	Centers for Disease Control and Prevention Division of Viral Diseases, Pathogen Discovery	Dakota Howard et al
hCoV-19/ElSalvador/INC-LNSP-257/2022	EPI_ISL_15185663		Laboratorio Nacional de Salud Publica	Inciensa, Instituto de Investigación y Enseñanza en Nutrición y Salud	Ruth Vasquez et al
hCoV-19/ElSalvador/INC-LNSP-256/2022	EPI_ISL_15185662		Laboratorio Nacional de Salud Publica	Inciensa, Instituto de Investigación y Enseñanza en Nutrición y Salud	Ruth Vasquez et al
hCoV-19/Guatemala/9098-LNS/2022	EPI_ISL_15623185		Laboratorio Nacional de Salud (LNS), Guatemala	Laboratorio Nacional de Salud (LNS), Guatemala	Mendoza L et al
hCoV-19/Ecuador/NIC-INSPI-429099/2022	EPI_ISL_14926180		INSPI-CRN DE INFLUENZA Y OTROS VIRUS RESPIRATORIOS	INSPI-CRN DE INFLUENZA Y OTROS VIRUS RESPIRATORIOS	Alfredo Bruno et al
hCoV-19/USA/MO-CDC-LC0916731/2022	EPI_ISL_15545469		Laboratory Corporation of America	Centers for Disease Control and Prevention Division of Viral Diseases, Pathogen Discovery	Dakota Howard et al
hCoV-19/Slovenia/23-058214-MB/2022	EPI_ISL_15716913		National Laboratory for Health, Environment and Food, OMM, Maribor	NLZOH (National Laboratory for Health, Environment and Food)	Sandra Janezic et al
hCoV-19/Mexico/CHP_CIAD-IMSS_01098166/2022	EPI_ISL_14901827		Laboratorio Central de Epidemiologia (LCE)	Microbial Genomics Laboratory	Consorcio Mexicano de Vigilancia Gen√≥mica (CoViGen-Mex). Authors (in alphabetical order): Julio Elias Alvarado-Yaah et al
hCoV-19/Mexico/MEX-INMEGEN-92-198/2022	EPI_ISL_15224527		SALUD DIGNA	Instituto Nacional de Medicina Genomica	Cedro-Tanda A et al
hCoV-19/Croatia/43384/2022	EPI_ISL_15249554		Zavod za javno zdravstvo Zadarske županije	Hrvatski zavod za javno zdravstvo	Irena Tabain et al
hCoV-19/Mexico/BCN_IBT_IMSS_9725/2022	EPI_ISL_15248644		Laboratorio Central de Epidemiología (LCE)	Instituto de Biotecnología de la UNAM	Consorcio Mexicano de Vigilancia Genómica (CoViGen-Mex). Authors (in alphabetical order): Julio Elias Alvarado-Yaah et al
hCoV-19/Guadeloupe/IPP51192/2022	EPI_ISL_15271177		Hopital	National Reference Center for Viruses of Respiratory Infections, Institut Pasteur, Paris	Marion Barbet et al
hCoV-19/NewZealand/22YA3087/2022	EPI_ISL_15277899		Medlab Central (PN)	Institute of Environmental Science and Research (ESR)	Sarah Cockerton et al
hCoV-19/Croatia/43210/2022	EPI_ISL_15139949		Zavod za javno zdravstvo Međimurske županije	Hrvatski zavod za javno zdravstvo	Irena Tabain et al
hCoV-19/USA/IA-SHL-2196316/2022	EPI_ISL_15710384		State Hygienic Laboratory at the University of Iowa	State Hygienic Laboratory at the University of Iowa	Valerie Reeb et al
hCoV-19/USA/WV-CDC-STM-K4RNEPDD6/2022	EPI_ISL_14559615	OP261520.1	Helix	Centers for Disease Control and Prevention Division of Viral Diseases, Pathogen Discovery	Dakota Howard et al
hCoV-19/Mexico/HID-INMEGEN-85-145/2022	EPI_ISL_14160565		SALUD DIGNA	Instituto Nacional de Medicina Genomica	Cedro-Tanda A et al
hCoV-19/Liechtenstein/FL-Risch-20220901R13382/2022	EPI_ISL_14936901		Dr. Risch Ostschweiz AG	Dr Risch Laboratory	Nadia Wohlwend et al
hCoV-19/Spain/MD-HRYC-47518044/2022	EPI_ISL_15545318		Servicio de Microbiologia Hospital Ramon y Cajal	Servicio de Microbiologia Hospital Ramon y Cajal	Ponce-Alonso M et al
hCoV-19/Denmark/DCGC-536380/2022	EPI_ISL_13466325	OX225309.1	Department of Bacteria, Parasites and Fungi, Statens Serum Institut, Copenhagen, Denmark	Statens Serum Institut Bioinformatics and Microbial Genomics	Danish Covid-19 Genome Consortium et al
hCoV-19/Jamaica/JAM-UWIMicro-1809/2022	EPI_ISL_14780233		21 Slipe Pen Road, Kingston, Jamaica, W.I.	Department of Microbiology, University of the West Indies	Keisha Francis et al
hCoV-19/Belgium/CHUNamur14213897/2022	EPI_ISL_13955329		Plateforme de testing Namuroise	Plateforme de testing Namuroise	Léonore Bléret et al
hCoV-19/Germany/RP-RKI-I-982264/2022	EPI_ISL_15137296		MVZ für Laboratoriumsmedizin und Mikrobiologie Koblenz-Mittelrhein (Labor Koblenz)	Robert Koch Institute	?
hCoV-19/CaboVerde/SL-AG0013/2022	EPI_ISL_13525910		Virology Laboratory of Sal	Instituto Nacional de Saúde Pública	Kevin Sanders et al
hCoV-19/Hungary/6323-UPL22-004832/2022	EPI_ISL_15104792		Institute of Laboratory Medicine, Semmelweis University	iBioscience Kft.	Gergő Túri et al
hCoV-19/Poland/WSSEGorzow-22S3370/2022	EPI_ISL_15801697		WOJSKOWA SPECJALISTYCZNA PRZYCHODNIA LEKARSKA - SAMODZIELNY PUBLICZNY ZAKŁAD OPIEKI ZDROWOTNEJ W GORZOWIE WLKP.	Wojewodzka Stacja Sanitarno-Epidemiologiczna w Gorzowie Wielkopolskim	Elzbieta Justynska et al
hCoV-19/Laos/LOMWRU-0490/2022	EPI_ISL_15655994		LOMWRU	LOMWRU/Microbiology Laboratory, Mahosot Hospital	Manila Souksavanh et al
hCoV-19/Norway/32186/2022	EPI_ISL_15742446		Department of Medical Microbiology - section Molde, Molde Hospital	Norwegian Institute of Public Health, Department of Virology	Kathrine Stene-Johansen et al
hCoV-19/Germany/SH-RKI-I-1030436/2022	EPI_ISL_15901598		LADR Zentrallabor DR. Kramer & Kollegen Geesthacht	Robert Koch Institute	?
hCoV-19/Bonaire/BQ-RIVM-107085/2022	EPI_ISL_14239310		Dutch COVID-19 response team	National Institute for Public Health and the Environment (RIVM)	Adam Meijer et al
hCoV-19/USA/DC-Curative-588939/2022	EPI_ISL_15053828		Curative Labs	Curative Labs	J.Cesar Ignacio-Espinoza et al
hCoV-19/Curacao/CW-RIVM-107097/2022	EPI_ISL_14239269		Dutch COVID-19 response team	National Institute for Public Health and the Environment (RIVM)	Adam Meijer et al
hCoV-19/NewZealand/22YA2071/2022	EPI_ISL_15277173		Medlab Central (PN)	Institute of Environmental Science and Research (ESR)	Sarah Cockerton et al
hCoV-19/NewZealand/22CV6897/2022	EPI_ISL_13765060		Wellington SCL (WN)	Institute of Environmental Science and Research (ESR)	Sarah Cockerton et al
hCoV-19/France/ARA-GENBIO-14292492150/2022	EPI_ISL_14955606		Genbio - Pt / Clermont Gravanches	Gen-Bio Inovie Gravanches	Stephan Kemeny et al
hCoV-19/Brazil/SP-IB_CEVC_2203316/2022	EPI_ISL_15843486		IPIRANGA (AMA/UBS SAO VICENTE DE PAULA)	Instituto Butantan	Dimas Tadeu Covas et al
hCoV-19/Bangladesh/icddrb-G146413/2022	EPI_ISL_14019010		Virology Laboratory, International Centre for Diarrhoeal Disease Research, Bangladesh (ICDDR,B)	Virology Laboratory, International Centre for Diarrhoeal Disease Research, Bangladesh (ICDDR,B)	Mohammad Jubair et al
hCoV-19/Vanuatu/VAN114/2022	EPI_ISL_15640975		Vila Central Hospital	Microbiological Diagnostic Unit - Public Health Laboratory (MDU-PHL)	Sero et al
hCoV-19/Cambodia/262351/2022	EPI_ISL_15377134		National Institute of Public Health	National Institute of Public Health	Chhorvann CHHEA et al
hCoV-19/Belgium/UZA-UA-CV8410407430/2022	EPI_ISL_14027192		Platform BIS UZA/UAntwerpen	Labo Klinische Biologie, UZA	Marie Le Mercier et al
hCoV-19/Liechtenstein/FL-Risch-0801R412968/2022	EPI_ISL_14532186	OX289796.1	Dr. Risch Ostschweiz AG	Dr Risch Laboratory	Nadia Wohlwend et al
hCoV-19/Moldova/un-ChVir29223/2022	EPI_ISL_14295899		National Agency for Public Health , Ministry of Health of the Republic of Moldova	Charité Universitätsmedizin Berlin, Institut für Virologie	Victor M Corman et al
hCoV-19/Turkey/HSGM-GS5399/2022	EPI_ISL_13717142		Ministry of Health Turkey	Ministry of Health Turkey	Fatma Bayrakdar et al A
hCoV-19/Vietnam/BMH-200822-20/2022	EPI_ISL_14685738		Ha Tinh General Hospital	Bachmai Hospital	Phuong Truong et al
hCoV-19/CostaRica/INC-5360-760800/2022	EPI_ISL_13959325		AREA DE SALUD EL GUARCO	Inciensa, Instituto de Investigación y Enseñanza en Nutrición y Salud	Francisco Duarte et al
hCoV-19/NewZealand/22YA2293/2022	EPI_ISL_15276296		Taranaki Pathology Services	Institute of Environmental Science and Research (ESR)	Sarah Cockerton et al
hCoV-19/Guatemala/8315-LNS/2022	EPI_ISL_14524838		Laboratorio Nacional de Salud (LNS), Guatemala	Laboratorio Nacional de Salud (LNS), Guatemala	Mendoza L et al
hCoV-19/Guatemala/7297-LNS/2022	EPI_ISL_15887340		Laboratorio Nacional de Salud (LNS), Guatemala	Laboratorio Nacional de Salud (LNS), Guatemala	Mendoza L et al
hCoV-19/Paraguay/519552/2022	EPI_ISL_15571797		Laboratorio del Hospital de Barrio Obrero	Laboratorio Central de Salud Pública	Sandra González et al
hCoV-19/CostaRica/INC-6822-767381/2022	EPI_ISL_15017836		HOSPITAL WILLIAM ALLEN TAYLOR	Inciensa, Instituto de Investigación y Enseñanza en Nutrición y Salud	Francisco Duarte et al
hCoV-19/Argentina/PAIS-A1571/2022	EPI_ISL_15094408		Hospital General de Agudos Dr. Cosme Argerich	Área de Secuenciación del Laboratorio de Virología del Hospital de Niños Dr. Ricardo Gutierrez on behalf of 'Proyecto Argentino Interinstitucional de genomica de SARS-CoV-2' (PAIS Consortium)	Marcia Pozzati et al
hCoV-19/Paraguay/530217/2022	EPI_ISL_15572054		Laboratorio Privado Fundacion Tesai	Laboratorio Central de Salud Pública	Sandra González et al
hCoV-19/NewZealand/22YA1279/2022	EPI_ISL_14635380		Medlab Central (PN)	Institute of Environmental Science and Research (ESR)	Sarah Cockerton et al
hCoV-19/USA/MP-CDC-2-6483324/2022	EPI_ISL_15336854		Commonwealth Healthcare Center	Centers for Disease Control and Prevention Division of Viral Diseases, Pathogen Discovery	Mili Sheth et al
hCoV-19/NewZealand/22YA3298/2022	EPI_ISL_15323059		Medlab Central, Palmerston North Hospital	Institute of Environmental Science and Research (ESR), Kenepuru Science Centre	Sarah Cockerton et al
hCoV-19/Israel/ICH-741183638/2022	EPI_ISL_14458421		Clinical Microbiology Laboratory, Tel Aviv Sourasky Medical Center	Clinical Microbiology Laboratory, Tel Aviv Sourasky Medical Center	Katya Levytskyi et al
hCoV-19/Germany/NW-RKI-I-922285/2022	EPI_ISL_14396793		Clemenshospital - Alexianer Clemenshospital Münster	Robert Koch Institute	?
hCoV-19/USA/CA-CDC-QDX42861240/2022	EPI_ISL_15706125		Quest Diagnostics Incorporated	Centers for Disease Control and Prevention Division of Viral Diseases, Pathogen Discovery	Dakota Howard et al
hCoV-19/Denmark/DCGC-568683/2022	EPI_ISL_14619903	OX322430.1	Department of Bacteria, Parasites and Fungi, Statens Serum Institut, Copenhagen, Denmark	Statens Serum Institut Bioinformatics and Microbial Genomics	Danish Covid-19 Genome Consortium et al
hCoV-19/Bonaire/BQ-RIVM-110688/2022	EPI_ISL_14773737		Dutch COVID-19 response team	National Institute for Public Health and the Environment (RIVM)	Adam Meijer et al
hCoV-19/DominicanRepublic/2092916-LNSPDD/2022	EPI_ISL_15861433		Laboratorio Nacional de Salud Pública Dr. Defilló	Laboratorio Nacional de Salud Pública Dr. Defilló	Isaac Miguel Sánchez et al
hCoV-19/Mongolia/UB-99510/2022	EPI_ISL_15683032		National Center for Communicable Diseases (NCCD) National Influenza Center	National Center for Communicable Diseases (NCCD) National Influenza Center	Bayasgalan Namuutsetseg et al
hCoV-19/Guatemala/9388-LNS/2022	EPI_ISL_15917694		Laboratorio Nacional de Salud (LNS), Guatemala	Laboratorio Nacional de Salud (LNS), Guatemala	Mendoza L et al
hCoV-19/USA/NY-CDC-LC0889223/2022	EPI_ISL_15178880	OP552524.1	Laboratory Corporation of America	Centers for Disease Control and Prevention Division of Viral Diseases, Pathogen Discovery	Dakota Howard et al
hCoV-19/Curacao/CW-RIVM-117662/2022	EPI_ISL_15849315		Dutch COVID-19 response team	National Institute for Public Health and the Environment (RIVM)	Adam Meijer et al
hCoV-19/Liechtenstein/FL-Risch-1114R14747/2022	EPI_ISL_15897963		Dr. Risch Ostschweiz AG	Dr Risch Laboratory	Nadia Wohlwend et al
hCoV-19/Aruba/AW-RIVM-117777/2022	EPI_ISL_15849271		Dutch COVID-19 response team	National Institute for Public Health and the Environment (RIVM)	Adam Meijer et al
hCoV-19/Iceland/L-2292/2022	EPI_ISL_15879295		Landspitali Department of Clinical Microbiology	Landspitali Department of Clinical Microbiology	Freyja Valsdottir et al
hCoV-19/Netherlands/FR-RIVM-116884/2022	EPI_ISL_15670329		Dutch COVID-19 response team	National Institute for Public Health and the Environment (RIVM)	Adam Meijer et al
hCoV-19/Algeria/42133/2022	EPI_ISL_15887351		NIC, Viral Respiratory Unit	NIC, Viral Respiratory Unit	Baya Hedjal et al
hCoV-19/Nigeria/NCDC-NR-GL-006485/2022	EPI_ISL_15544334		PHL AKURE	National Reference Laboratory, Nigeria Centre for Disease Control	Dr Ndodo Nnaemeka et al
hCoV-19/Congo/FCRM-204-17839/2022	EPI_ISL_15334250		Fondation Congolaise pour la recherche medicale (FCRM), Francine Ntoumi	Fondation Congolaise pour la Recherche Médicale	Mfoutou Mapanguy Claujens Chastel et al
hCoV-19/Guinea/CERFIG-38146/2022	EPI_ISL_15581448		Centre de recherche et de formation en infectiologie de Guinée	Centre de recherche et de formation en infectiologie de Guinée	Thibaut Armel Cherif GNIMADI et al
hCoV-19/DRC/INRB-RDC-1355/2022	EPI_ISL_15689154		Pathogen Genomics Lab, National Institute for Biomedical Research (INRB)	Pathogen Genomics Lab, National Institute for Biomedical Research (INRB)	Placide Mbala-Kingebeni et al A
hCoV-19/Ireland/KY-Enfer-031122003_C8/2022	EPI_ISL_15790958		Enfer	Enfer	Elaine M. Kenny et al
[truncated: 575 more rows]
